# Supplementary material for: Contributions of preeclampsia to preterm delivery: a hypothetical interventional cohort study using incremental propensity scores
Source: Int J Epidemiol. 2026 Jul 9;55(4):dyag098. doi: 10.1093/ije/dyag098 (PMC13350943; doi:10.1093/ije/dyag098)
Supplement: dyag098_Supplementary_Data [file dyag098_supplementary_data.zip]

Archive with 4 entries (4 files):
- ije-2025-06-1031-File009.pdf
- ije-2025-06-1031-File010.xlsx
- ije-2025-06-1031-File011.xlsx
- ije-2025-06-1031-File012.xlsx
