# Supplementary material for: Contributions of preeclampsia to preterm delivery: a hypothetical interventional cohort study using incremental propensity scores
Source: Int J Epidemiol. 2026 Jul 9;55(4):dyag098. doi: 10.1093/ije/dyag098 (PMC13350943; doi:10.1093/ije/dyag098)
Supplement: dyag098_Supplementary_Data [file dyag098_supplementary_data.zip › ije-2025-06-1031-File010.xlsx]

## Sheet: PS
X.	est	se	X95ci.l	X95ci.u	pv
(Intercept)	-2.5945	0.0115099	-2.61706	-2.57195	0
AGEG1	-1.54651	20.0098	-40.765	37.672	0.938395
AGEG1:BMIG1	0.0490131	0.167771	-0.279813	0.377839	0.770178
AGEG1:BMIG3	-0.0353669	0.103434	-0.238093	0.167359	0.732405
AGEG1:BMIG4	-0.262518	0.142911	-0.542618	0.0175817	0.066219
AGEG1:BMIG5	-0.051325	0.213097	-0.468988	0.366338	0.809669
AGEG1:BMIG6	0.300588	0.304237	-0.295705	0.896881	0.32315
AGEG1:chr1	-3.57038	7.03727	-17.3632	10.2224	0.611907
AGEG1:edu1	2.09883	20.0102	-37.1204	41.3181	0.916465
AGEG1:edu2	1.76402	20.01	-37.4549	40.9829	0.929752
AGEG1:edu3	6.35552	43.9607	-79.8058	92.5168	0.885048
AGEG1:parity2	-0.441333	0.723876	-1.8601	0.977438	0.542074
AGEG1:parity3	-5.10503	13.1317	-30.8426	20.6326	0.697456
AGEG1:pre_dm1	-0.369955	1.12058	-2.56626	1.82635	0.741291
AGEG1:race2	-0.12564	0.11262	-0.346371	0.0950903	0.264587
AGEG1:race3	-0.393742	0.112856	-0.614937	-0.172548	0.000485055
AGEG1:race4	0.0738712	0.166444	-0.252353	0.400095	0.657172
AGEG1:smk_bef1	-0.472149	0.324765	-1.10868	0.16438	0.145997
AGEG2	-1.25708	15.1348	-30.9207	28.4066	0.933805
AGEG2:BMIG1	-0.0272614	0.0338306	-0.0935681	0.0390453	0.420346
AGEG2:BMIG3	-0.0183915	0.016018	-0.0497862	0.0130032	0.250895
AGEG2:BMIG4	-0.0710849	0.0191752	-0.108667	-0.0335022	0.000209621
AGEG2:BMIG5	-0.0835274	0.0234124	-0.129415	-0.03764	0.000360178
AGEG2:BMIG6	-0.129921	0.0323805	-0.193386	-0.0664565	6.01235e-05
AGEG2:chr1	0.620943	0.13369	0.358914	0.882971	3.40689e-06
AGEG2:edu1	1.29472	15.1353	-28.3698	30.9593	0.931829
AGEG2:edu2	1.26125	15.1346	-28.4019	30.9244	0.933585
AGEG2:edu3	1.37538	15.5301	-29.0631	31.8139	0.92943
AGEG2:parity2	-0.245304	0.0193569	-0.283243	-0.207365	8.38207e-37
AGEG2:parity3	-0.242276	0.0549503	-0.349977	-0.134575	1.03848e-05
AGEG2:pre_dm1	0.0230016	0.0505068	-0.0759898	0.121993	0.648809
AGEG2:race2	0.0750421	0.0140627	0.0474798	0.102605	9.48861e-08
AGEG2:race3	0.0189419	0.0133772	-0.00727698	0.0451607	0.156781
AGEG2:race4	0.149938	0.0217519	0.107305	0.192571	5.45997e-12
AGEG2:smk_bef1	-0.186352	0.0236468	-0.232699	-0.140006	3.25635e-15
AGEG3	-0.0295302	0.0358596	-0.0998138	0.0407533	0.410226
AGEG3:BMIG1	-0.0205021	0.0252258	-0.0699436	0.0289395	0.416365
AGEG3:BMIG3	-0.014249	0.0100939	-0.0340326	0.00553467	0.158055
AGEG3:BMIG4	-0.0444773	0.0100106	-0.0640977	-0.0248569	8.87015e-06
AGEG3:BMIG5	-0.0563016	0.0116383	-0.0791123	-0.0334909	1.31414e-06
AGEG3:BMIG6	-0.0628887	0.0129934	-0.0883553	-0.0374222	1.29803e-06
AGEG3:chr1	0.246689	0.0692705	0.110921	0.382457	0.0003691
AGEG3:edu1	-0.0394449	0.0455019	-0.128627	0.0497372	0.386005
AGEG3:edu2	0.0396881	0.0353561	-0.0296086	0.108985	0.261639
AGEG3:edu3	0.0852134	0.0351685	0.0162845	0.154142	0.0153926
AGEG3:parity2	-0.0896822	0.00732613	-0.104041	-0.0753232	1.86737e-34
AGEG3:parity3	-0.0835643	0.00992195	-0.103011	-0.0641177	3.69577e-17
AGEG3:pre_dm1	0.061648	0.0234989	0.015591	0.107705	0.00870465
AGEG3:race2	0.0156125	0.0083468	-0.00074696	0.0319719	0.0614181
AGEG3:race3	-0.00176182	0.00776726	-0.0169854	0.0134617	0.820559
AGEG3:race4	0.0889423	0.0123151	0.0648051	0.113079	5.1152e-13
AGEG3:smk_bef1	-0.119736	0.0123467	-0.143936	-0.0955372	3.08025e-22
AGEG5	-0.0305588	0.0104632	-0.0510663	-0.0100512	0.00349369
AGEG5:BMIG1	-0.0220124	0.0308543	-0.0824857	0.038461	0.47558
AGEG5:BMIG3	0.0208344	0.0083389	0.00449048	0.0371784	0.0124733
AGEG5:BMIG4	0.0411515	0.00842283	0.0246431	0.0576599	1.03057e-06
AGEG5:BMIG5	0.0489804	0.0103555	0.0286841	0.0692768	2.24621e-06
AGEG5:BMIG6	0.0450579	0.0110605	0.0233798	0.0667361	4.62576e-05
AGEG5:chr1	-0.186291	0.0572583	-0.298515	-0.0740664	0.00113988
AGEG5:edu1	0.134836	0.0230258	0.0897064	0.179966	4.74516e-09
AGEG5:edu2	0.0360389	0.0103121	0.0158275	0.0562503	0.000474412
AGEG5:edu3	-0.0129006	0.00890974	-0.0303633	0.00456221	0.14764
AGEG5:parity2	0.0788576	0.00641371	0.066287	0.0914282	9.61624e-35
AGEG5:parity3	0.0996839	0.00699074	0.0859823	0.113385	3.91735e-46
AGEG5:pre_dm1	-0.0634248	0.0184918	-0.0996681	-0.0271815	0.000603843
AGEG5:race2	0.0459254	0.00763385	0.0309633	0.0608874	1.78759e-09
AGEG5:race3	0.0811066	0.00714992	0.067093	0.0951202	7.96931e-30
AGEG5:race4	0.0702347	0.00997417	0.0506857	0.0897837	1.89967e-12
AGEG5:smk_bef1	0.122889	0.0113365	0.10067	0.145109	2.2205e-27
AGEG6	0.0178826	0.012404	-0.00642877	0.042194	0.149392
AGEG6:BMIG1	-0.0545161	0.0355457	-0.124184	0.0151522	0.125106
AGEG6:BMIG3	0.0193428	0.00976444	0.000204811	0.0384807	0.0475981
AGEG6:BMIG4	0.0305659	0.0104101	0.0101625	0.0509694	0.00332287
AGEG6:BMIG5	0.0331845	0.0126439	0.00840292	0.0579661	0.00867643
AGEG6:BMIG6	0.00445253	0.0139038	-0.0227984	0.0317035	0.748788
AGEG6:chr1	-0.339942	0.0631651	-0.463743	-0.216141	7.37429e-08
AGEG6:edu1	0.250115	0.0237666	0.203533	0.296696	6.71127e-26
AGEG6:edu2	0.0726433	0.0121062	0.0489156	0.0963709	1.96691e-09
AGEG6:edu3	0.00294245	0.010197	-0.0170434	0.0229283	0.772919
AGEG6:parity2	0.113742	0.00771422	0.0986219	0.128861	3.34309e-49
AGEG6:parity3	0.179405	0.00819547	0.163342	0.195468	3.18064e-106
AGEG6:pre_dm1	-0.0931279	0.0202791	-0.132874	-0.0533815	4.38385e-06
AGEG6:race2	0.0811374	0.00913364	0.0632358	0.099039	6.48664e-19
AGEG6:race3	0.174912	0.00847897	0.158293	0.19153	1.51007e-94
AGEG6:race4	0.251959	0.0112643	0.229881	0.274036	8.06676e-111
AGEG6:smk_bef1	0.229541	0.013539	0.203005	0.256077	1.79425e-64
AGEG7	0.220251	0.0194253	0.182178	0.258324	8.47303e-30
AGEG7:BMIG1	0.0159589	0.0610761	-0.103748	0.135666	0.793865
AGEG7:BMIG3	-0.0137874	0.0147828	-0.0427611	0.0151864	0.350994
AGEG7:BMIG4	-0.0328247	0.0159124	-0.0640124	-0.00163694	0.0391282
AGEG7:BMIG5	-0.0390335	0.0188719	-0.0760219	-0.00204523	0.0386083
AGEG7:BMIG6	-0.121734	0.0204958	-0.161905	-0.0815632	2.85941e-09
AGEG7:chr1	-0.560993	0.0931335	-0.743531	-0.378454	1.70655e-09
AGEG7:edu1	0.262985	0.0310238	0.202179	0.32379	2.31313e-17
AGEG7:edu2	0.0443082	0.0178846	0.00925508	0.0793614	0.0132324
AGEG7:edu3	-0.0142688	0.0153676	-0.0443887	0.0158511	0.353149
AGEG7:parity2	0.16012	0.0137908	0.133091	0.18715	3.63667e-31
AGEG7:parity3	0.258618	0.0130427	0.233055	0.284181	1.6871e-87
AGEG7:pre_dm1	-0.124867	0.0290325	-0.18177	-0.0679647	1.70068e-05
AGEG7:race2	0.103527	0.0147503	0.0746166	0.132437	2.24093e-12
AGEG7:race3	0.246874	0.0140818	0.219274	0.274474	8.25227e-69
AGEG7:race4	0.34991	0.0167897	0.317003	0.382817	1.84731e-96
AGEG7:smk_bef1	0.328746	0.0231078	0.283456	0.374037	6.26389e-46
AGEG8	0.643197	0.0534743	0.538389	0.748005	2.5277e-33
AGEG8:BMIG1	-0.0498948	0.170623	-0.38431	0.28452	0.76996
AGEG8:BMIG3	-0.0482022	0.0421872	-0.130888	0.0344832	0.253214
AGEG8:BMIG4	-0.147337	0.0477754	-0.240976	-0.0536994	0.00204266
AGEG8:BMIG5	-0.208735	0.0591949	-0.324755	-0.0927154	0.000421512
AGEG8:BMIG6	-0.21384	0.0734105	-0.357721	-0.0699575	0.00358058
AGEG8:chr1	-0.61932	0.248847	-1.10705	-0.13159	0.0128188
AGEG8:edu1	0.149088	0.0799092	-0.00753093	0.305708	0.0620805
AGEG8:edu2	-0.0518536	0.0548459	-0.15935	0.0556424	0.344433
AGEG8:edu3	-0.0845695	0.0404608	-0.163871	-0.00526788	0.0366033
AGEG8:parity2	0.213775	0.0416326	0.132177	0.295373	2.82447e-07
AGEG8:parity3	0.1647	0.0386292	0.0889881	0.240412	2.01146e-05
AGEG8:pre_dm1	-0.229205	0.0884046	-0.402475	-0.0559356	0.00952297
AGEG8:race2	0.0476845	0.0457096	-0.0419047	0.137274	0.296853
AGEG8:race3	0.344637	0.0448966	0.256641	0.432633	1.63819e-14
AGEG8:race4	0.32203	0.0448125	0.234199	0.409861	6.66363e-13
AGEG8:smk_bef1	0.111005	0.115947	-0.116248	0.338258	0.338379
BMIG1	-0.386017	0.0423671	-0.469055	-0.302979	8.14508e-20
BMIG1:pre_dm1	0.0319572	0.0953767	-0.154978	0.218892	0.737578
BMIG3	0.58047	0.0110296	0.558852	0.602088	0
BMIG3:pre_dm1	-0.183771	0.0242018	-0.231206	-0.136337	3.1188e-14
BMIG4	1.03821	0.0136151	1.01153	1.0649	0
BMIG4:pre_dm1	-0.346329	0.023939	-0.393249	-0.29941	1.95321e-47
BMIG5	1.35483	0.0160321	1.32341	1.38625	0
BMIG5:pre_dm1	-0.487058	0.0251228	-0.536298	-0.437818	9.91392e-84
BMIG6	1.68029	0.0164558	1.64803	1.71254	0
BMIG6:pre_dm1	-0.633705	0.0244615	-0.681649	-0.585761	5.66956e-148
chr1	-2.34574	0.103144	-2.5479	-2.14358	1.70971e-114
chr1:BMIG1	0.0129309	0.267253	-0.510876	0.536738	0.96141
chr1:BMIG3	-0.540017	0.0709146	-0.679007	-0.401027	2.63632e-14
chr1:BMIG4	-0.989968	0.0720615	-1.13121	-0.84873	6.02623e-43
chr1:BMIG5	-1.31459	0.0757922	-1.46314	-1.16604	2.16556e-67
chr1:BMIG6	-1.68334	0.0706524	-1.82182	-1.54487	1.80863e-125
chr1:pre_dm1	-0.552728	0.074332	-0.698416	-0.40704	1.03823e-13
edu1	-0.587925	0.0333043	-0.6532	-0.52265	9.62368e-70
edu1:BMIG1	0.159742	0.0721541	0.0183223	0.301161	0.0268358
edu1:BMIG3	-0.173046	0.023468	-0.219043	-0.12705	1.65931e-13
edu1:BMIG4	-0.285966	0.0256179	-0.336176	-0.235755	6.20565e-29
edu1:BMIG5	-0.306764	0.031439	-0.368383	-0.245144	1.71462e-22
edu1:BMIG6	-0.315489	0.039013	-0.391953	-0.239025	6.12738e-16
edu1:chr1	0.647218	0.163985	0.325814	0.968622	7.91968e-05
edu1:pre_dm1	0.0985589	0.0438533	0.012608	0.18451	0.0246102
edu1:race2	0.567577	0.0296481	0.509467	0.625686	1.09125e-81
edu1:race3	0.740246	0.021355	0.698391	0.782101	2.76845e-263
edu1:race4	0.657336	0.0419271	0.57516	0.739511	2.13639e-55
edu1:smk_bef1	0.473586	0.0496322	0.376309	0.570864	1.40207e-21
edu2	0.0703506	0.0138546	0.0431961	0.0975051	3.81851e-07
edu2:BMIG1	0.150778	0.0395562	0.0732491	0.228307	0.000137995
edu2:BMIG3	-0.0997058	0.0124017	-0.124013	-0.0753989	9.00735e-16
edu2:BMIG4	-0.161107	0.0129564	-0.186501	-0.135713	1.69637e-35
edu2:BMIG5	-0.213407	0.0166206	-0.245983	-0.180832	9.79051e-38
edu2:BMIG6	-0.190657	0.0162577	-0.222521	-0.158792	9.25279e-32
edu2:chr1	0.227949	0.0837831	0.0637371	0.392161	0.00651431
edu2:pre_dm1	0.172251	0.0273237	0.118697	0.225804	2.89886e-10
edu2:race2	0.169573	0.0115016	0.14703	0.192115	3.39591e-49
edu2:race3	0.0838662	0.011991	0.0603642	0.107368	2.67019e-12
edu2:race4	0.259474	0.0163346	0.227459	0.29149	8.05721e-57
edu2:smk_bef1	-0.0309637	0.036013	-0.101548	0.0396205	0.389904
edu3	0.0541339	0.0113831	0.0318235	0.0764444	1.97813e-06
edu3:BMIG1	0.0997552	0.0352435	0.0306792	0.168831	0.00464817
edu3:BMIG3	-0.0234467	0.00989462	-0.0428398	-0.00405363	0.0178052
edu3:BMIG4	-0.0514302	0.011592	-0.0741501	-0.0287103	9.13515e-06
edu3:BMIG5	-0.0908356	0.0150562	-0.120345	-0.0613261	1.60823e-09
edu3:BMIG6	-0.0756879	0.0147753	-0.104647	-0.0467288	3.01376e-07
edu3:chr1	0.135101	0.0767027	-0.0152334	0.285436	0.0781773
edu3:pre_dm1	0.1291	0.0255105	0.0791003	0.1791	4.17816e-07
edu3:race2	0.0625498	0.0106968	0.0415845	0.0835151	4.98884e-09
edu3:race3	0.0403567	0.011049	0.0187011	0.0620123	0.000259671
edu3:race4	0.173409	0.0150497	0.143912	0.202906	1.01709e-30
edu3:smk_bef1	0.00389995	0.0357355	-0.0661404	0.0739403	0.913097
parity2	-0.726402	0.0105979	-0.747174	-0.705631	0
parity2:BMIG1	-0.0256733	0.0241114	-0.0729309	0.0215843	0.286977
parity2:BMIG3	0.0376415	0.00720525	0.0235195	0.0517635	1.7493e-07
parity2:BMIG4	0.0753427	0.00772253	0.0602068	0.0904786	1.73497e-22
parity2:BMIG5	0.115277	0.00893111	0.0977721	0.132781	4.09264e-38
parity2:BMIG6	0.157057	0.00997993	0.137497	0.176617	8.39878e-56
parity2:chr1	0.363297	0.0523223	0.260748	0.465847	3.8263e-12
parity2:edu1	0.0880904	0.0239612	0.0411273	0.135053	0.000236568
parity2:edu2	0.0579804	0.00937447	0.0396067	0.076354	6.21333e-10
parity2:edu3	0.0364073	0.00819764	0.0203402	0.0524743	8.94618e-06
parity2:pre_dm1	0.0754675	0.0167669	0.042605	0.10833	6.7643e-06
parity2:race2	0.0794068	0.00709569	0.0654995	0.0933141	4.52141e-29
parity2:race3	-0.0249356	0.00646388	-0.0376046	-0.0122667	0.000114463
parity2:race4	-0.0246302	0.00863936	-0.0415631	-0.00769741	0.0043591
parity2:smk_bef1	0.0031305	0.0109776	-0.0183852	0.0246462	0.775513
parity3	-0.924293	0.0133582	-0.950474	-0.898111	0
parity3:BMIG1	-0.000116145	0.0295051	-0.057945	0.0577127	0.996859
parity3:BMIG3	0.0323228	0.00882144	0.0150331	0.0496125	0.000248194
parity3:BMIG4	0.0525663	0.00933587	0.0342684	0.0708643	1.79605e-08
parity3:BMIG5	0.0855241	0.00994676	0.0660288	0.105019	8.09873e-18
parity3:BMIG6	0.163752	0.0104542	0.143262	0.184242	2.67588e-55
parity3:chr1	0.466504	0.0558268	0.357085	0.575922	6.4734e-17
parity3:edu1	-0.0235383	0.0231957	-0.0690011	0.0219245	0.310216
parity3:edu2	0.0624402	0.0111518	0.040583	0.0842974	2.1547e-08
parity3:edu3	0.0765434	0.0101476	0.0566546	0.0964323	4.59127e-14
parity3:pre_dm1	0.00117212	0.0179216	-0.0339536	0.0362978	0.947854
parity3:race2	0.166615	0.0075083	0.151899	0.181331	4.21314e-109
parity3:race3	0.0338473	0.00731647	0.0195073	0.0481873	3.72462e-06
parity3:race4	0.0659158	0.0101393	0.0460431	0.0857885	7.97884e-11
parity3:smk_bef1	0.0109397	0.0108106	-0.0102487	0.0321281	0.311568
pre_dm1	1.05767	0.0342396	0.990557	1.12477	1.62253e-209
race2	0.0604112	0.0135331	0.0338868	0.0869355	8.04561e-06
race2:BMIG1	0.0571726	0.0247217	0.00871899	0.105626	0.0207419
race2:BMIG3	-0.191764	0.00866099	-0.20874	-0.174789	1.26934e-108
race2:BMIG4	-0.292775	0.00904927	-0.310511	-0.275039	1.24002e-229
race2:BMIG5	-0.319681	0.0103063	-0.33988	-0.299481	3.07385e-211
race2:BMIG6	-0.316264	0.0104725	-0.336789	-0.295738	2.40383e-200
race2:chr1	-0.225003	0.0521007	-0.327119	-0.122888	1.57004e-05
race2:pre_dm1	0.0150768	0.0191408	-0.0224385	0.052592	0.430885
race2:smk_bef1	0.111545	0.0123345	0.0873694	0.13572	1.51985e-19
race3	-0.380966	0.0135533	-0.40753	-0.354402	7.64948e-174
race3:BMIG1	0.110249	0.0257666	0.0597478	0.160751	1.87927e-05
race3:BMIG3	-0.0856946	0.00860369	-0.102558	-0.0688317	2.27565e-23
race3:BMIG4	-0.0855334	0.00930445	-0.10377	-0.067297	3.82982e-20
race3:BMIG5	-0.0774934	0.0103402	-0.0977599	-0.0572269	6.66246e-14
race3:BMIG6	-0.0692065	0.0104147	-0.0896188	-0.0487941	3.02998e-11
race3:chr1	-0.0988769	0.0666305	-0.22947	0.0317165	0.13782
race3:pre_dm1	0.145637	0.0174477	0.11144	0.179834	6.99817e-17
race3:smk_bef1	0.206453	0.0154308	0.176209	0.236697	7.99895e-41
race4	-0.552858	0.0168041	-0.585793	-0.519922	2.18335e-237
race4:BMIG1	-0.0621216	0.0291797	-0.119313	-0.00493042	0.03326
race4:BMIG3	0.0509149	0.00950625	0.032283	0.0695468	8.51142e-08
race4:BMIG4	0.0865363	0.0111811	0.0646217	0.108451	9.97984e-15
race4:BMIG5	0.120901	0.013673	0.0941027	0.1477	9.37195e-19
race4:BMIG6	0.137643	0.0179116	0.102537	0.172749	1.53478e-14
race4:chr1	-0.0155058	0.0790679	-0.170476	0.139464	0.844526
race4:pre_dm1	-0.0229633	0.0225296	-0.0671206	0.0211939	0.308084
race4:smk_bef1	0.174208	0.0159328	0.14298	0.205435	7.934e-28
smk_bef1	0.194237	0.0371605	0.121404	0.26707	1.72314e-07
smk_bef1:BMIG1	-0.0388758	0.0297726	-0.097229	0.0194774	0.191635
smk_bef1:BMIG3	-0.131259	0.0130209	-0.156779	-0.105738	6.7291e-24
smk_bef1:BMIG4	-0.227466	0.0130914	-0.253125	-0.201807	1.27252e-67
smk_bef1:BMIG5	-0.292689	0.0145352	-0.321178	-0.264201	3.52924e-90
smk_bef1:BMIG6	-0.310771	0.0144267	-0.339047	-0.282496	6.38245e-103
smk_bef1:chr1	0.169057	0.0685422	0.0347172	0.303398	0.0136451
smk_bef1:pre_dm1	-0.116072	0.0274298	-0.169834	-0.062311	2.32016e-05
year2021	0.107488	0.0110615	0.0858083	0.129169	2.54388e-22
year2021:AGEG1	-0.0136724	0.118228	-0.245396	0.218051	0.907935
year2021:AGEG2	-0.0298482	0.014861	-0.0589753	-0.000721138	0.0445913
year2021:AGEG3	-0.00889807	0.00853653	-0.0256294	0.00783322	0.297248
year2021:AGEG5	-0.00544707	0.00745459	-0.0200578	0.00916364	0.464962
year2021:AGEG6	0.000756277	0.00900829	-0.0168996	0.0184122	0.933093
year2021:AGEG7	-0.0259026	0.0148765	-0.0550601	0.00325489	0.0816536
year2021:AGEG8	0.0336111	0.0465229	-0.0575722	0.124794	0.47001
year2021:BMIG1	-0.0128087	0.0256902	-0.0631605	0.0375431	0.618074
year2021:BMIG3	-0.00953786	0.00839481	-0.0259914	0.00691567	0.255889
year2021:BMIG4	-0.0255761	0.00936767	-0.0439364	-0.00721579	0.00632861
year2021:BMIG5	-0.0130936	0.0110609	-0.0347725	0.00858538	0.236504
year2021:BMIG6	-0.0199929	0.0115008	-0.042534	0.00254828	0.0821421
year2021:chr1	-0.0527583	0.0587824	-0.16797	0.0624531	0.369442
year2021:edu1	-0.0444929	0.0218551	-0.0873282	-0.00165761	0.0417695
year2021:edu2	-0.0115978	0.0107396	-0.0326471	0.00945148	0.280184
year2021:edu3	-0.00558814	0.0096325	-0.0244675	0.0132912	0.561825
year2021:parity2	0.00778275	0.00695153	-0.005842	0.0214075	0.262895
year2021:parity3	-0.0026204	0.0077217	-0.0177547	0.0125139	0.734342
year2021:pre_dm1	-0.00819463	0.0195527	-0.0465172	0.0301279	0.675139
year2021:race2	-0.00126953	0.00784983	-0.0166549	0.0141159	0.871521
year2021:race3	-0.0110805	0.00755594	-0.0258899	0.00372886	0.142522
year2021:race4	0.0182936	0.0102617	-0.00181896	0.0384061	0.074634
year2021:smk_bef1	-0.0118243	0.0110013	-0.0333865	0.00973791	0.282461
year2022	0.182546	0.0112239	0.160548	0.204544	1.77627e-59
year2022:AGEG1	0.141782	0.115207	-0.0840204	0.367584	0.218448
year2022:AGEG2	-0.0514026	0.0150287	-0.0808584	-0.0219468	0.000625554
year2022:AGEG3	-0.0169502	0.00853765	-0.0336837	-0.000216736	0.0471056
year2022:AGEG5	-0.0176112	0.0074212	-0.0321565	-0.00306594	0.0176396
year2022:AGEG6	-0.000710478	0.00892346	-0.0182001	0.0167792	0.93654
year2022:AGEG7	-0.0475658	0.0146145	-0.0762096	-0.0189219	0.00113514
year2022:AGEG8	-0.0574024	0.0456052	-0.146787	0.0319822	0.208146
year2022:BMIG1	-0.0158805	0.0258418	-0.0665295	0.0347685	0.538867
year2022:BMIG3	-0.0234651	0.00874987	-0.0406145	-0.00631567	0.00732348
year2022:BMIG4	-0.0440806	0.0101935	-0.0640595	-0.0241016	1.52965e-05
year2022:BMIG5	-0.0492043	0.0106572	-0.0700921	-0.0283165	3.89356e-06
year2022:BMIG6	-0.0530162	0.0115561	-0.0756657	-0.0303667	4.48091e-06
year2022:chr1	-0.116996	0.0586554	-0.231959	-0.00203397	0.0460821
year2022:edu1	-0.0245382	0.0218312	-0.0673265	0.0182501	0.261013
year2022:edu2	-0.0187581	0.0108481	-0.04002	0.00250389	0.083782
year2022:edu3	-0.0124761	0.00978942	-0.031663	0.00671082	0.202505
year2022:parity2	0.0169418	0.00701848	0.0031858	0.0306977	0.0157837
year2022:parity3	0.00688778	0.00774148	-0.00828525	0.0220608	0.373614
year2022:pre_dm1	-0.0376073	0.0192631	-0.0753622	0.000147616	0.0509025
year2022:race2	-0.0236381	0.00783167	-0.0389879	-0.00828834	0.00254218
year2022:race3	-0.0379851	0.00743445	-0.0525563	-0.0234138	3.23303e-07
year2022:race4	0.00694548	0.0100909	-0.0128323	0.0267233	0.491269
year2022:smk_bef1	-0.00921796	0.0115147	-0.0317864	0.0133505	0.4234
year2023	0.269804	0.0110833	0.248081	0.291527	6.83977e-131
year2023:AGEG1	-0.103191	0.119677	-0.337754	0.131372	0.388552
year2023:AGEG2	-0.00936058	0.0149169	-0.0385972	0.0198761	0.530322
year2023:AGEG3	-0.0179214	0.00861992	-0.0348161	-0.00102665	0.0376113
year2023:AGEG5	-0.0286162	0.00739844	-0.0431169	-0.0141155	0.000109792
year2023:AGEG6	-0.0385422	0.0090634	-0.0563061	-0.0207783	2.11386e-05
year2023:AGEG7	-0.0787806	0.0145624	-0.107322	-0.0502388	6.30756e-08
year2023:AGEG8	-0.0198884	0.0447649	-0.107626	0.0678491	0.656836
year2023:BMIG1	-0.0157064	0.0241006	-0.0629428	0.0315299	0.514593
year2023:BMIG3	-0.0282718	0.00813423	-0.0442146	-0.012329	0.000509595
year2023:BMIG4	-0.0639785	0.00954584	-0.082688	-0.0452689	2.05259e-11
year2023:BMIG5	-0.0672374	0.0108493	-0.0885017	-0.0459731	5.74117e-10
year2023:BMIG6	-0.0849803	0.0127689	-0.110007	-0.0599537	2.82773e-11
year2023:chr1	-0.284834	0.0594723	-0.401397	-0.16827	1.67324e-06
year2023:edu1	-0.0382005	0.0214006	-0.080145	0.00374398	0.0742586
year2023:edu2	-0.0313403	0.0113007	-0.0534893	-0.00919141	0.00554884
year2023:edu3	-0.0114554	0.00974783	-0.0305608	0.00765003	0.239926
year2023:parity2	0.0163138	0.00701718	0.00256035	0.0300672	0.0200809
year2023:parity3	0.010103	0.00772353	-0.00503486	0.0252408	0.190847
year2023:pre_dm1	-0.0567461	0.0191145	-0.0942098	-0.0192824	0.00299015
year2023:race2	-0.0407348	0.00781514	-0.0560522	-0.0254175	1.86513e-07
year2023:race3	-0.0467041	0.00742898	-0.0612646	-0.0321435	3.24194e-10
year2023:race4	-0.00827792	0.0100345	-0.0279452	0.0113893	0.409402
year2023:smk_bef1	0.0311293	0.0121223	0.00736997	0.0548886	0.0102308

## Sheet: Y_X0
X.	est	se	X95ci.l	X95ci.u	pv
(Intercept)	-3.01232	0.0139444	-3.03965	-2.98499	0
AGEG1	0.905873	12.3651	-23.3292	25.141	0.941599
AGEG1:BMIG1	0.170889	0.11948	-0.0632887	0.405066	0.152641
AGEG1:BMIG3	-0.243876	0.102772	-0.445306	-0.0424458	0.0176456
AGEG1:BMIG4	-0.362732	0.162065	-0.680375	-0.0450897	0.0252091
AGEG1:BMIG5	-0.875995	0.375082	-1.61114	-0.140848	0.0195185
AGEG1:BMIG6	-0.379025	0.537649	-1.4328	0.674747	0.48083
AGEG1:chr1	-1.02901	0.56323	-2.13292	0.0748949	0.0677013
AGEG1:edu1	-0.108823	12.3641	-24.342	24.1244	0.992977
AGEG1:edu2	-0.241351	12.3673	-24.4808	23.9981	0.98443
AGEG1:edu3	2.08997	27.934	-52.6596	56.8396	0.940359
AGEG1:parity2	0.543781	0.355346	-0.152685	1.24025	0.125946
AGEG1:parity3	1.03184	0.726638	-0.392348	2.45602	0.155604
AGEG1:pre_dm1	-0.568546	0.871231	-2.27613	1.13904	0.514028
AGEG1:race2	-0.100354	0.103774	-0.303749	0.10304	0.333522
AGEG1:race3	-0.063646	0.0961062	-0.252011	0.124719	0.507813
AGEG1:race4	0.00400212	0.150283	-0.290546	0.298551	0.978754
AGEG1:smk_bef1	-0.463603	0.258102	-0.969474	0.0422685	0.0724631
AGEG2	-0.861272	11.9299	-24.2435	22.5209	0.942447
AGEG2:BMIG1	0.0613546	0.0278919	0.00668754	0.116022	0.027826
AGEG2:BMIG3	-0.173646	0.0173426	-0.207637	-0.139655	1.34128e-23
AGEG2:BMIG4	-0.304762	0.026453	-0.356609	-0.252915	1.03539e-30
AGEG2:BMIG5	-0.344525	0.0350381	-0.413198	-0.275851	8.1285e-23
AGEG2:BMIG6	-0.425767	0.0498444	-0.52346	-0.328073	1.32017e-17
AGEG2:chr1	-0.193994	0.038391	-0.269238	-0.118749	4.34685e-07
AGEG2:edu1	1.11303	11.9261	-22.2616	24.4877	0.925643
AGEG2:edu2	1.03017	11.9287	-22.3497	24.4101	0.93118
AGEG2:edu3	1.35329	12.5778	-23.2987	26.0053	0.914318
AGEG2:parity2	0.458923	0.0153282	0.42888	0.488965	5.96575e-197
AGEG2:parity3	0.542	0.0331658	0.476996	0.607004	4.94763e-60
AGEG2:pre_dm1	0.188284	0.0544628	0.0815393	0.295029	0.000545981
AGEG2:race2	-0.205204	0.0153574	-0.235304	-0.175104	1.00956e-40
AGEG2:race3	-0.079432	0.0141357	-0.107137	-0.0517266	1.91781e-08
AGEG2:race4	-0.0134376	0.0229841	-0.0584857	0.0316105	0.558786
AGEG2:smk_bef1	-0.350662	0.0242931	-0.398276	-0.303049	3.1328e-47
AGEG3	0.0788927	0.0488198	-0.0167923	0.174578	0.106094
AGEG3:BMIG1	0.0620891	0.0212636	0.0204132	0.103765	0.0035006
AGEG3:BMIG3	-0.0819261	0.00976365	-0.101063	-0.0627897	4.82305e-17
AGEG3:BMIG4	-0.13533	0.0127527	-0.160325	-0.110335	2.62347e-26
AGEG3:BMIG5	-0.178095	0.0167518	-0.210928	-0.145262	2.12872e-26
AGEG3:BMIG6	-0.186799	0.0166613	-0.219455	-0.154144	3.579e-29
AGEG3:chr1	-0.0741689	0.0162943	-0.106105	-0.0422326	5.31833e-06
AGEG3:edu1	-0.104203	0.0529176	-0.20792	-0.000486623	0.0489347
AGEG3:edu2	-0.0879745	0.0482529	-0.182548	0.00659936	0.0682734
AGEG3:edu3	0.018219	0.0483066	-0.0764601	0.112898	0.706059
AGEG3:parity2	0.183235	0.00803813	0.16748	0.198989	5.06061e-115
AGEG3:parity3	0.275211	0.00904278	0.257488	0.292935	1.92951e-203
AGEG3:pre_dm1	0.202296	0.0245535	0.154172	0.25042	1.73702e-16
AGEG3:race2	-0.0944032	0.00909526	-0.11223	-0.0765769	3.07753e-25
AGEG3:race3	-0.0580529	0.0084138	-0.0745437	-0.0415622	5.21004e-12
AGEG3:race4	-0.00228917	0.0131996	-0.0281598	0.0235815	0.862315
AGEG3:smk_bef1	-0.177487	0.0125279	-0.202041	-0.152932	1.46087e-45
AGEG5	0.0648668	0.0130872	0.0392164	0.0905172	7.177e-07
AGEG5:BMIG1	-0.071529	0.021221	-0.113121	-0.0299365	0.000749865
AGEG5:BMIG3	0.0601021	0.0105517	0.0394211	0.080783	1.22688e-08
AGEG5:BMIG4	0.0965058	0.0114671	0.0740307	0.118981	3.89928e-17
AGEG5:BMIG5	0.120322	0.0156433	0.089662	0.150982	1.45264e-14
AGEG5:BMIG6	0.143446	0.0132378	0.117501	0.169392	2.32026e-27
AGEG5:chr1	-0.0368556	0.0121122	-0.060595	-0.0131162	0.00234343
AGEG5:edu1	0.108991	0.023562	0.0628102	0.155172	3.73329e-06
AGEG5:edu2	0.0690966	0.0129287	0.0437568	0.0944364	9.07027e-08
AGEG5:edu3	0.00330469	0.0115079	-0.0192505	0.0258598	0.773985
AGEG5:parity2	-0.0648739	0.00758322	-0.0797368	-0.0500111	1.17938e-17
AGEG5:parity3	-0.148339	0.00754735	-0.163132	-0.133547	5.2908e-86
AGEG5:pre_dm1	-0.211931	0.0191186	-0.249403	-0.17446	1.48193e-28
AGEG5:race2	0.0274222	0.00820794	0.011335	0.0435095	0.000834951
AGEG5:race3	0.0442641	0.00768046	0.0292107	0.0593175	8.25312e-09
AGEG5:race4	0.0127767	0.0102297	-0.00727314	0.0328265	0.211672
AGEG5:smk_bef1	0.133152	0.0109888	0.111614	0.154689	8.57761e-34
AGEG6	0.21394	0.0145408	0.185441	0.24244	5.31007e-49
AGEG6:BMIG1	-0.0959376	0.0294445	-0.153648	-0.0382274	0.00112101
AGEG6:BMIG3	0.108696	0.0114035	0.0863458	0.131047	1.5451e-21
AGEG6:BMIG4	0.170688	0.0134123	0.1444	0.196975	4.22719e-37
AGEG6:BMIG5	0.20927	0.0156328	0.17863	0.239909	7.24788e-41
AGEG6:BMIG6	0.222429	0.0165121	0.190066	0.254792	2.32634e-41
AGEG6:chr1	-0.0810753	0.0129081	-0.106375	-0.0557759	3.36492e-10
AGEG6:edu1	0.131362	0.0243569	0.0836236	0.179101	6.92064e-08
AGEG6:edu2	0.0701041	0.0144043	0.0418722	0.098336	1.13372e-06
AGEG6:edu3	0.00139734	0.0126357	-0.0233682	0.0261629	0.911944
AGEG6:parity2	-0.0583063	0.00907025	-0.0760836	-0.0405289	1.29039e-10
AGEG6:parity3	-0.207282	0.00869238	-0.224319	-0.190245	1.1026e-125
AGEG6:pre_dm1	-0.346129	0.0206022	-0.386509	-0.30575	2.41644e-63
AGEG6:race2	0.00691701	0.00965912	-0.0120145	0.0258485	0.473922
AGEG6:race3	0.0557721	0.00897996	0.0381717	0.0733725	5.2739e-10
AGEG6:race4	0.0412525	0.011545	0.0186247	0.0638803	0.000352651
AGEG6:smk_bef1	0.21206	0.013118	0.186349	0.237771	8.82699e-59
AGEG7	0.453991	0.0210629	0.412709	0.495274	4.85084e-103
AGEG7:BMIG1	-0.117067	0.0516606	-0.21832	-0.0158146	0.0234459
AGEG7:BMIG3	0.123306	0.0161114	0.0917283	0.154884	1.95802e-14
AGEG7:BMIG4	0.17326	0.0177958	0.138381	0.208139	2.1173e-22
AGEG7:BMIG5	0.193025	0.0217273	0.150441	0.23561	6.45004e-19
AGEG7:BMIG6	0.251157	0.0237876	0.204534	0.29778	4.64934e-26
AGEG7:chr1	-0.126108	0.0178462	-0.161086	-0.0911304	1.59004e-12
AGEG7:edu1	0.0445612	0.0322677	-0.0186823	0.107805	0.167284
AGEG7:edu2	-0.0240113	0.019779	-0.0627773	0.0147547	0.224754
AGEG7:edu3	-0.0314378	0.0170381	-0.0648318	0.00195628	0.0650163
AGEG7:parity2	-0.00268748	0.0153047	-0.0326842	0.0273093	0.86061
AGEG7:parity3	-0.210396	0.0141007	-0.238033	-0.182759	2.40922e-50
AGEG7:pre_dm1	-0.410222	0.0285056	-0.466092	-0.354353	5.89804e-47
AGEG7:race2	-0.035998	0.015303	-0.0659913	-0.00600468	0.0186552
AGEG7:race3	0.0504401	0.0144869	0.0220463	0.0788338	0.000498102
AGEG7:race4	0.0351709	0.0173487	0.00116803	0.0691739	0.0426327
AGEG7:smk_bef1	0.192593	0.0225068	0.14848	0.236705	1.15766e-17
AGEG8	0.889277	0.0575368	0.776507	1.00205	6.89459e-54
AGEG8:BMIG1	-0.127177	0.133013	-0.387879	0.133524	0.339009
AGEG8:BMIG3	0.130836	0.0445859	0.0434491	0.218223	0.00334122
AGEG8:BMIG4	0.091257	0.053395	-0.0133954	0.195909	0.087434
AGEG8:BMIG5	0.233529	0.0656215	0.104914	0.362145	0.000372649
AGEG8:BMIG6	0.292014	0.0813275	0.132614	0.451413	0.000329935
AGEG8:chr1	-0.120388	0.0483432	-0.215139	-0.0256374	0.0127641
AGEG8:edu1	-0.253956	0.0828133	-0.416267	-0.0916448	0.00216502
AGEG8:edu2	-0.265729	0.0589018	-0.381174	-0.150283	6.44055e-06
AGEG8:edu3	-0.113201	0.0444646	-0.20035	-0.0260515	0.010901
AGEG8:parity2	0.0873403	0.0453857	-0.00161404	0.176295	0.0543043
AGEG8:parity3	-0.188372	0.0412422	-0.269205	-0.107539	4.93655e-06
AGEG8:pre_dm1	-0.680097	0.0861323	-0.848913	-0.511281	2.88093e-15
AGEG8:race2	-0.0784767	0.0471077	-0.170806	0.0138526	0.095733
AGEG8:race3	0.0715306	0.0468803	-0.0203531	0.163414	0.127056
AGEG8:race4	0.0106079	0.0466631	-0.0808501	0.102066	0.820168
AGEG8:smk_bef1	0.174952	0.104051	-0.0289844	0.378888	0.0926844
BMIG1	0.22565	0.0356654	0.155747	0.295553	2.50195e-10
BMIG1:pre_dm1	-0.0845115	0.0777734	-0.236944	0.0679215	0.277197
BMIG3	0.0833636	0.0128987	0.0580827	0.108645	1.02673e-10
BMIG3:pre_dm1	-0.077586	0.023426	-0.1235	-0.0316718	0.000926462
BMIG4	0.250146	0.0181141	0.214643	0.285649	2.23436e-43
BMIG4:pre_dm1	-0.219086	0.0239837	-0.266094	-0.172079	6.55321e-20
BMIG5	0.355479	0.022324	0.311725	0.399233	4.34467e-57
BMIG5:pre_dm1	-0.336649	0.0253356	-0.386305	-0.286992	2.73206e-40
BMIG6	0.474174	0.0242289	0.426686	0.521662	2.75516e-85
BMIG6:pre_dm1	-0.406143	0.0247465	-0.454645	-0.35764	1.56601e-60
chr1	1.14814	0.0219587	1.1051	1.19118	0
chr1:BMIG1	-0.0158299	0.0503802	-0.114573	0.0829134	0.753362
chr1:BMIG3	-0.0606969	0.0155962	-0.091265	-0.0301289	9.95137e-05
chr1:BMIG4	-0.107651	0.0156495	-0.138323	-0.0769782	6.03387e-12
chr1:BMIG5	-0.202696	0.0162006	-0.234449	-0.170943	6.44986e-36
chr1:BMIG6	-0.30901	0.0161978	-0.340757	-0.277263	3.90465e-81
chr1:pre_dm1	-0.0234837	0.01599	-0.0548234	0.00785605	0.141927
edu1	0.33024	0.0338958	0.263805	0.396674	1.98026e-22
edu1:BMIG1	0.0832566	0.053669	-0.0219327	0.188446	0.12083
edu1:BMIG3	-0.0946031	0.0214302	-0.136606	-0.0526007	1.01257e-05
edu1:BMIG4	-0.149665	0.0263108	-0.201233	-0.0980972	1.28259e-08
edu1:BMIG5	-0.149469	0.03668	-0.221361	-0.0775779	4.6023e-05
edu1:BMIG6	-0.131812	0.0437808	-0.21762	-0.0460029	0.0026063
edu1:chr1	0.103308	0.0329378	0.0387515	0.167865	0.00170994
edu1:pre_dm1	0.127178	0.0445424	0.039876	0.214479	0.00430095
edu1:race2	-0.0518508	0.02902	-0.108729	0.00502727	0.0739813
edu1:race3	0.220584	0.0205705	0.180266	0.260901	7.91313e-27
edu1:race4	0.10893	0.0481056	0.0146444	0.203215	0.0235504
edu1:smk_bef1	0.620519	0.052333	0.517948	0.72309	1.97657e-32
edu2	0.415868	0.0164857	0.383557	0.44818	2.07788e-140
edu2:BMIG1	0.0317027	0.0319867	-0.03099	0.0943955	0.321626
edu2:BMIG3	-0.0632355	0.0134696	-0.0896354	-0.0368356	2.67012e-06
edu2:BMIG4	-0.096565	0.0156786	-0.127294	-0.0658354	7.31967e-10
edu2:BMIG5	-0.123848	0.0210352	-0.165076	-0.0826196	3.91741e-09
edu2:BMIG6	-0.12133	0.0225223	-0.165473	-0.0771872	7.16012e-08
edu2:chr1	0.0121696	0.0170598	-0.0212671	0.0456063	0.475631
edu2:pre_dm1	0.220709	0.0295971	0.1627	0.278718	8.84441e-14
edu2:race2	0.0527368	0.0133611	0.0265495	0.0789241	7.91241e-05
edu2:race3	-0.035293	0.0133726	-0.0615029	-0.00908313	0.00831029
edu2:race4	-0.0414036	0.0187951	-0.0782412	-0.00456593	0.027602
edu2:smk_bef1	0.17067	0.0439719	0.0844866	0.256853	0.000103883
edu3	0.0667042	0.0141433	0.0389838	0.0944245	2.40163e-06
edu3:BMIG1	0.0721854	0.0287981	0.0157423	0.128629	0.0121896
edu3:BMIG3	0.00896736	0.0109999	-0.0125921	0.0305268	0.414947
edu3:BMIG4	0.0195978	0.0147488	-0.00930929	0.048505	0.183922
edu3:BMIG5	0.0211213	0.0189345	-0.0159896	0.0582322	0.264639
edu3:BMIG6	0.036767	0.0205836	-0.00357603	0.0771101	0.0740618
edu3:chr1	0.0460372	0.0155831	0.0154948	0.0765796	0.00313385
edu3:pre_dm1	0.184596	0.028206	0.129313	0.239879	5.96696e-11
edu3:race2	0.0889537	0.012632	0.0641954	0.113712	1.89588e-12
edu3:race3	0.061434	0.0125316	0.0368725	0.0859955	9.47079e-07
edu3:race4	0.0218154	0.0138425	-0.00531545	0.0489462	0.115033
edu3:smk_bef1	0.21939	0.0438837	0.133379	0.3054	5.75242e-07
parity2	-0.23706	0.0123172	-0.261201	-0.212919	1.51794e-82
parity2:BMIG1	0.160184	0.0187216	0.12349	0.196877	1.16755e-17
parity2:BMIG3	-0.102604	0.00819249	-0.118661	-0.086547	5.50779e-36
parity2:BMIG4	-0.194079	0.0103564	-0.214377	-0.173781	2.33867e-78
parity2:BMIG5	-0.22094	0.012072	-0.244601	-0.19728	7.99746e-75
parity2:BMIG6	-0.268167	0.0131192	-0.29388	-0.242454	7.24813e-93
parity2:chr1	0.074172	0.0111985	0.0522233	0.0961207	3.51114e-11
parity2:edu1	-0.0667174	0.02562	-0.116932	-0.0165032	0.00921116
parity2:edu2	0.0343071	0.0118838	0.0110152	0.057599	0.00389091
parity2:edu3	0.0605721	0.0105089	0.039975	0.0811691	8.22005e-09
parity2:pre_dm1	0.123933	0.0175466	0.0895422	0.158323	1.6285e-12
parity2:race2	0.013063	0.00776041	-0.00214716	0.0282731	0.0923203
parity2:race3	0.0787904	0.00705844	0.0649561	0.0926247	6.21676e-29
parity2:race4	0.0338658	0.00908292	0.0160636	0.051668	0.000192608
parity2:smk_bef1	0.0805373	0.0116019	0.0577981	0.103277	3.87265e-12
parity3	-0.0451333	0.0142969	-0.0731546	-0.017112	0.00159473
parity3:BMIG1	0.195148	0.0219246	0.152177	0.238119	5.54087e-19
parity3:BMIG3	-0.136914	0.0105533	-0.157598	-0.11623	1.72912e-38
parity3:BMIG4	-0.258102	0.0125235	-0.282648	-0.233557	2.26129e-94
parity3:BMIG5	-0.30796	0.0131493	-0.333732	-0.282188	2.65142e-121
parity3:BMIG6	-0.340593	0.0139336	-0.367902	-0.313283	5.83546e-132
parity3:chr1	0.0782364	0.0111643	0.0563548	0.100118	2.42217e-12
parity3:edu1	-0.133378	0.0237118	-0.179852	-0.0869035	1.8556e-08
parity3:edu2	0.117303	0.0131082	0.0916114	0.142995	3.59275e-19
parity3:edu3	0.179588	0.012342	0.155398	0.203778	5.75992e-48
parity3:pre_dm1	0.0307864	0.0179553	-0.0044054	0.0659783	0.0864166
parity3:race2	0.0427964	0.00764928	0.0278041	0.0577887	2.20843e-08
parity3:race3	0.0969336	0.00729273	0.0826401	0.111227	2.58232e-40
parity3:race4	0.0471013	0.0107566	0.0260188	0.0681838	1.1931e-05
parity3:smk_bef1	0.0873049	0.0108818	0.0659769	0.108633	1.0319e-15
pre_dm1	1.27791	0.0362364	1.20689	1.34894	1.94707e-272
race2	0.499653	0.0153882	0.469492	0.529813	2.84889e-231
race2:BMIG1	-0.0591856	0.0207936	-0.0999404	-0.0184308	0.00442264
race2:BMIG3	-0.076111	0.0102506	-0.0962018	-0.0560202	1.12738e-13
race2:BMIG4	-0.108745	0.0114145	-0.131117	-0.0863735	1.61935e-21
race2:BMIG5	-0.137452	0.0115223	-0.160035	-0.114869	8.33704e-33
race2:BMIG6	-0.200473	0.0143376	-0.228575	-0.172372	1.99804e-44
race2:chr1	0.0307151	0.0108287	0.00949137	0.0519389	0.00456153
race2:pre_dm1	-0.19574	0.0187086	-0.232408	-0.159072	1.28327e-25
race2:smk_bef1	-0.0399942	0.0115264	-0.0625855	-0.0174029	0.000520868
race3	0.0740775	0.0152392	0.0442093	0.103946	1.16794e-06
race3:BMIG1	-0.0886387	0.0193238	-0.126513	-0.0507646	4.49642e-06
race3:BMIG3	-0.00241866	0.00990556	-0.0218332	0.0169959	0.807098
race3:BMIG4	0.00577568	0.0136399	-0.020958	0.0325093	0.671973
race3:BMIG5	0.00668033	0.0129142	-0.018631	0.0319916	0.604956
race3:BMIG6	-0.0204762	0.0158704	-0.0515815	0.0106291	0.196975
race3:chr1	0.0825185	0.0125208	0.057978	0.107059	4.38395e-11
race3:pre_dm1	-0.251209	0.0182881	-0.287053	-0.215365	6.15943e-43
race3:smk_bef1	0.0174288	0.0145359	-0.0110611	0.0459187	0.230521
race4	0.136724	0.0156504	0.10605	0.167398	2.41223e-18
race4:BMIG1	-0.166245	0.0227278	-0.210791	-0.1217	2.58112e-13
race4:BMIG3	0.0471868	0.0111281	0.0253761	0.0689976	2.23206e-05
race4:BMIG4	0.0448061	0.0152105	0.0149941	0.0746181	0.00322187
race4:BMIG5	0.0397527	0.0207467	-0.000910003	0.0804154	0.0553522
race4:BMIG6	-0.0199194	0.0218661	-0.062776	0.0229373	0.36231
race4:chr1	0.0589118	0.0161739	0.0272116	0.090612	0.000270098
race4:pre_dm1	-0.354266	0.0234138	-0.400157	-0.308376	1.01703e-51
race4:smk_bef1	0.0223732	0.0158525	-0.00869703	0.0534435	0.158144
smk_bef1	0.391276	0.0444396	0.304176	0.478376	1.31241e-18
smk_bef1:BMIG1	-0.0530225	0.0223611	-0.0968494	-0.00919555	0.0177307
smk_bef1:BMIG3	-0.174495	0.011785	-0.197594	-0.151397	1.32928e-49
smk_bef1:BMIG4	-0.35891	0.0140895	-0.386525	-0.331295	3.86704e-143
smk_bef1:BMIG5	-0.447781	0.0186653	-0.484364	-0.411198	3.53351e-127
smk_bef1:BMIG6	-0.522429	0.0186034	-0.558891	-0.485967	1.60255e-173
smk_bef1:chr1	-0.237784	0.0158424	-0.268834	-0.206733	6.3759e-51
smk_bef1:pre_dm1	-0.0485062	0.0255672	-0.0986169	0.00160453	0.0578007
year2021	0.0568476	0.0126517	0.0320507	0.0816446	7.01388e-06
year2021:AGEG1	-0.0389502	0.100035	-0.235015	0.157114	0.697005
year2021:AGEG2	0.000703428	0.0155467	-0.0297676	0.0311744	0.963911
year2021:AGEG3	-0.016727	0.00926162	-0.0348794	0.00142545	0.0709099
year2021:AGEG5	-0.00574476	0.00811726	-0.0216543	0.0101648	0.479118
year2021:AGEG6	0.0117806	0.00944478	-0.00673086	0.030292	0.212284
year2021:AGEG7	0.0449812	0.0153252	0.0149444	0.075018	0.00333423
year2021:AGEG8	-0.0933826	0.0482022	-0.187857	0.00109199	0.0527075
year2021:BMIG1	0.00354476	0.0187917	-0.0332862	0.0403757	0.850379
year2021:BMIG3	-0.000187958	0.00911769	-0.0180583	0.0176824	0.983553
year2021:BMIG4	-0.0107938	0.0105194	-0.0314116	0.00982387	0.304851
year2021:BMIG5	0.00601052	0.0136147	-0.0206738	0.0326948	0.65887
year2021:BMIG6	0.0327869	0.014845	0.00369123	0.0618825	0.0272014
year2021:chr1	-0.0381156	0.0125865	-0.0627846	-0.0134465	0.00245938
year2021:edu1	-0.0123777	0.0215192	-0.0545545	0.0297991	0.565159
year2021:edu2	0.00318545	0.0132008	-0.0226875	0.0290585	0.809316
year2021:edu3	-0.00254056	0.0119124	-0.0258885	0.0208074	0.831117
year2021:parity2	-0.00102244	0.00757282	-0.0158649	0.01382	0.8926
year2021:parity3	-0.00853095	0.00783667	-0.0238905	0.00682863	0.276333
year2021:pre_dm1	0.000233464	0.0199125	-0.0387943	0.0392612	0.990645
year2021:race2	-0.0303219	0.00825327	-0.046498	-0.0141458	0.000238847
year2021:race3	-0.014756	0.00785057	-0.0301428	0.000630831	0.0601614
year2021:race4	0.0104468	0.0101912	-0.00952761	0.0304213	0.305325
year2021:smk_bef1	-0.00597433	0.0107523	-0.0270484	0.0150998	0.578461
year2022	0.0596484	0.012841	0.0344805	0.0848164	3.39837e-06
year2022:AGEG1	0.00268307	0.101592	-0.196434	0.2018	0.97893
year2022:AGEG2	0.0239021	0.0158498	-0.00716289	0.054967	0.131544
year2022:AGEG3	-0.00363632	0.00936721	-0.0219957	0.0147231	0.69787
year2022:AGEG5	-0.0142778	0.00815151	-0.0302545	0.00169883	0.0798499
year2022:AGEG6	-0.0134843	0.00948549	-0.0320755	0.00510694	0.155152
year2022:AGEG7	0.000876687	0.0153102	-0.0291308	0.0308842	0.954337
year2022:AGEG8	-0.0531914	0.0467099	-0.144741	0.0383583	0.254803
year2022:BMIG1	0.0300076	0.0206036	-0.0103747	0.0703899	0.145275
year2022:BMIG3	-0.0163357	0.0103122	-0.0365473	0.00387592	0.113169
year2022:BMIG4	-0.0319402	0.0103535	-0.0522326	-0.0116477	0.00203571
year2022:BMIG5	-0.0218647	0.0171213	-0.0554217	0.0116923	0.201585
year2022:BMIG6	-0.00287688	0.0163822	-0.0349853	0.0292316	0.8606
year2022:chr1	-0.0451163	0.0125232	-0.0696613	-0.0205713	0.000315022
year2022:edu1	-0.0519866	0.0221794	-0.0954575	-0.00851583	0.0190825
year2022:edu2	-0.0147279	0.0129204	-0.0400513	0.0105956	0.254329
year2022:edu3	-0.0144338	0.0118336	-0.0376273	0.00875971	0.222569
year2022:parity2	0.00910232	0.00758608	-0.00576613	0.0239708	0.23019
year2022:parity3	0.0168071	0.00790398	0.00131558	0.0322986	0.0334692
year2022:pre_dm1	0.033128	0.0195902	-0.00526814	0.0715242	0.0908277
year2022:race2	-0.0355371	0.00829686	-0.0517986	-0.0192755	1.84229e-05
year2022:race3	-0.0218429	0.00786699	-0.0372619	-0.00642384	0.00549441
year2022:race4	0.00957205	0.0102396	-0.0104972	0.0296413	0.349889
year2022:smk_bef1	0.0204493	0.0112848	-0.00166849	0.042567	0.0699691
year2023	0.0571112	0.0131742	0.0312902	0.0829323	1.45716e-05
year2023:AGEG1	0.180407	0.0986837	-0.013009	0.373824	0.0675288
year2023:AGEG2	0.0642736	0.0158094	0.0332878	0.0952594	4.79219e-05
year2023:AGEG3	-0.00693221	0.00950751	-0.0255666	0.0117022	0.465923
year2023:AGEG5	0.00212333	0.00823375	-0.0140145	0.0182612	0.796499
year2023:AGEG6	0.0153932	0.0095461	-0.00331683	0.0341032	0.106851
year2023:AGEG7	0.032915	0.0152443	0.00303681	0.0627932	0.0308367
year2023:AGEG8	-0.0324505	0.0464826	-0.123555	0.0586536	0.485101
year2023:BMIG1	-0.00140604	0.0234603	-0.0473873	0.0445752	0.952209
year2023:BMIG3	-0.00841416	0.0086747	-0.0254163	0.00858794	0.332064
year2023:BMIG4	-0.0326583	0.0108299	-0.0538845	-0.0114321	0.00256492
year2023:BMIG5	-0.0287483	0.0128417	-0.0539176	-0.00357904	0.0251775
year2023:BMIG6	-0.00169887	0.0153629	-0.0318096	0.0284119	0.911947
year2023:chr1	-0.0632121	0.0123179	-0.0873548	-0.0390694	2.87117e-07
year2023:edu1	-0.0218143	0.0203743	-0.0617471	0.0181185	0.284314
year2023:edu2	-0.0115951	0.0138607	-0.0387616	0.0155714	0.40285
year2023:edu3	-0.0206496	0.0123607	-0.044876	0.00357688	0.0948032
year2023:parity2	0.00419835	0.00771385	-0.0109205	0.0193172	0.586261
year2023:parity3	0.0101283	0.00789477	-0.00534517	0.0256018	0.199523
year2023:pre_dm1	0.0202907	0.0194756	-0.0178808	0.0584622	0.297481
year2023:race2	-0.0420018	0.00840431	-0.058474	-0.0255297	5.8033e-07
year2023:race3	-0.0271527	0.0078042	-0.0424487	-0.0118568	0.000502833
year2023:race4	-0.00849752	0.0102998	-0.0286848	0.0116898	0.409363
year2023:smk_bef1	0.0116887	0.0122695	-0.012359	0.0357365	0.340759

## Sheet: Y_X1
X.	est	se	X95ci.l	X95ci.u	pv
(Intercept)	-1.91404	0.0294643	-1.97179	-1.85629	0
AGEG1	0.0493022	22.2043	-43.4703	43.5689	0.998228
AGEG1:BMIG1	-0.622574	0.429565	-1.46451	0.219358	0.14725
AGEG1:BMIG3	-0.136736	0.237705	-0.602631	0.329158	0.565132
AGEG1:BMIG4	-0.264986	0.343855	-0.93893	0.408957	0.440924
AGEG1:BMIG5	0.144506	0.449052	-0.73562	1.02463	0.747602
AGEG1:BMIG6	-1.39064	0.9862	-3.32356	0.542273	0.158509
AGEG1:edu1	0.12534	22.2036	-43.3929	43.6436	0.995496
AGEG1:edu2	-0.128511	22.7849	-44.7862	44.5291	0.9955
AGEG1:parity2	-7.25545	31.1334	-68.2758	53.7649	0.815727
AGEG1:parity3	-9.16476
AGEG1:pre_dm1	8.90233	45.5162	-80.3077	98.1124	0.844934
AGEG1:race2	-0.148011	0.278834	-0.694516	0.398494	0.595544
AGEG1:race3	0.421621	0.276003	-0.119335	0.962578	0.126613
AGEG1:race4	0.692919	0.373389	-0.0389103	1.42475	0.0634884
AGEG1:smk_bef1	-7.16213	13.9207	-34.4462	20.122	0.606907
AGEG2	-0.412237	23.7638	-46.9884	46.1639	0.98616
AGEG2:BMIG1	-0.0497985	0.0718216	-0.190566	0.0909691	0.488081
AGEG2:BMIG3	-0.0674193	0.034698	-0.135426	0.000587528	0.0520124
AGEG2:BMIG4	-0.151788	0.0397548	-0.229706	-0.07387	0.000134481
AGEG2:BMIG5	-0.279265	0.049005	-0.375313	-0.183217	1.20726e-08
AGEG2:BMIG6	-0.280973	0.0550165	-0.388804	-0.173143	3.27192e-07
AGEG2:chr1	-0.438787	0.276351	-0.980426	0.102852	0.112334
AGEG2:edu1	0.487792	23.764	-46.0888	47.0644	0.983623
AGEG2:edu2	0.528275	23.764	-46.0483	47.1049	0.982264
AGEG2:edu3	1.26549	30.733	-58.9701	61.5011	0.967155
AGEG2:parity2	0.152175	0.0470642	0.0599306	0.244419	0.0012235
AGEG2:parity3	0.224211	0.125946	-0.0226392	0.471061	0.0750414
AGEG2:pre_dm1	0.185898	0.0877247	0.0139611	0.357835	0.0340811
AGEG2:race2	-0.179824	0.0323028	-0.243136	-0.116512	2.59412e-08
AGEG2:race3	-0.121468	0.0321502	-0.184482	-0.0584549	0.000158002
AGEG2:race4	0.00213798	0.0515636	-0.0989247	0.103201	0.966927
AGEG2:smk_bef1	-0.12374	0.0579914	-0.237401	-0.0100791	0.0328619
AGEG3	0.272038	0.0792939	0.116625	0.427451	0.000601902
AGEG3:BMIG1	-0.029977	0.0551661	-0.138101	0.0781466	0.586858
AGEG3:BMIG3	-0.0318626	0.022037	-0.0750543	0.0113291	0.148214
AGEG3:BMIG4	-0.0547446	0.0236758	-0.101148	-0.00834087	0.0207634
AGEG3:BMIG5	-0.0665866	0.0252582	-0.116092	-0.0170815	0.008383
AGEG3:BMIG6	-0.0689618	0.0258405	-0.119608	-0.0183154	0.00761336
AGEG3:chr1	-0.000996365	0.140693	-0.27675	0.274757	0.99435
AGEG3:edu1	-0.345163	0.098162	-0.537557	-0.152769	0.000437676
AGEG3:edu2	-0.284112	0.0783336	-0.437643	-0.130581	0.000286785
AGEG3:edu3	-0.193367	0.0780047	-0.346254	-0.0404809	0.0131782
AGEG3:parity2	0.00885435	0.0179434	-0.026314	0.0440227	0.621687
AGEG3:parity3	0.0352439	0.0233217	-0.0104659	0.0809536	0.130737
AGEG3:pre_dm1	0.0544738	0.0409352	-0.0257578	0.134705	0.183278
AGEG3:race2	-0.0813899	0.0188793	-0.118393	-0.0443871	1.62478e-05
AGEG3:race3	-0.0267054	0.0185717	-0.0631051	0.00969443	0.150445
AGEG3:race4	-0.0445304	0.0296442	-0.102632	0.0135711	0.133055
AGEG3:smk_bef1	-0.0900056	0.0301247	-0.149049	-0.0309623	0.00281024
AGEG5	-0.0063678	0.0268014	-0.0588975	0.0461619	0.812197
AGEG5:BMIG1	-0.0101624	0.062535	-0.132729	0.112404	0.870906
AGEG5:BMIG3	0.0221446	0.0196811	-0.0164296	0.0607189	0.260516
AGEG5:BMIG4	0.0780617	0.0203915	0.0380951	0.118028	0.000129114
AGEG5:BMIG5	0.078047	0.0234241	0.0321367	0.123957	0.000862496
AGEG5:BMIG6	0.0773675	0.0229342	0.0324173	0.122318	0.000742307
AGEG5:chr1	-0.0230606	0.116842	-0.252067	0.205946	0.843541
AGEG5:edu1	0.133394	0.0555326	0.0245525	0.242236	0.0163016
AGEG5:edu2	0.086337	0.0247923	0.0377449	0.134929	0.00049693
AGEG5:edu3	-0.00273999	0.0224234	-0.046689	0.041209	0.902746
AGEG5:parity2	-0.0133291	0.0154122	-0.0435364	0.0168782	0.387125
AGEG5:parity3	-0.0612431	0.0161667	-0.0929293	-0.029557	0.000151729
AGEG5:pre_dm1	-0.222834	0.0328795	-0.287277	-0.158392	1.22436e-11
AGEG5:race2	0.0807712	0.0170861	0.0472831	0.114259	2.27513e-06
AGEG5:race3	0.0730637	0.0168861	0.0399676	0.10616	1.5125e-05
AGEG5:race4	0.0670552	0.0237692	0.0204684	0.113642	0.00478604
AGEG5:smk_bef1	0.0895	0.0259847	0.038571	0.140429	0.000572455
AGEG6	0.0961793	0.0299782	0.0374231	0.154935	0.00133518
AGEG6:BMIG1	-0.0355678	0.0808214	-0.193975	0.122839	0.65988
AGEG6:BMIG3	0.048316	0.0227468	0.00373303	0.092899	0.0336638
AGEG6:BMIG4	0.107326	0.023652	0.0609692	0.153683	5.68637e-06
AGEG6:BMIG5	0.0983052	0.0260141	0.0473185	0.149292	0.000157508
AGEG6:BMIG6	0.116906	0.0257527	0.066432	0.167381	5.63674e-06
AGEG6:chr1	-0.177396	0.129036	-0.430301	0.0755096	0.1692
AGEG6:edu1	0.117976	0.0569604	0.00633525	0.229616	0.0383414
AGEG6:edu2	0.119473	0.0278937	0.0648019	0.174143	1.84278e-05
AGEG6:edu3	0.00929003	0.0245799	-0.0388857	0.0574657	0.705466
AGEG6:parity2	-0.00360811	0.0182831	-0.0394424	0.0322262	0.843556
AGEG6:parity3	-0.101265	0.018359	-0.137248	-0.065282	3.47143e-08
AGEG6:pre_dm1	-0.34639	0.035825	-0.416606	-0.276174	4.08598e-22
AGEG6:race2	0.064685	0.0198144	0.0258494	0.103521	0.00109643
AGEG6:race3	0.0789602	0.019567	0.0406095	0.117311	5.45155e-05
AGEG6:race4	0.0969171	0.025702	0.046542	0.147292	0.00016273
AGEG6:smk_bef1	0.205672	0.0297339	0.147395	0.263949	4.61033e-12
AGEG7	0.462469	0.0441485	0.37594	0.548998	1.12162e-25
AGEG7:BMIG1	-0.0256085	0.128232	-0.276939	0.225722	0.841712
AGEG7:BMIG3	0.0335298	0.0338078	-0.0327323	0.0997919	0.321306
AGEG7:BMIG4	0.0986493	0.0355071	0.0290567	0.168242	0.00546442
AGEG7:BMIG5	0.0550186	0.0396008	-0.0225975	0.132635	0.164732
AGEG7:BMIG6	0.123835	0.0405057	0.0444449	0.203224	0.00223404
AGEG7:chr1	-0.229238	0.190334	-0.602286	0.143811	0.228437
AGEG7:edu1	0.120497	0.0687994	-0.0143469	0.255342	0.0798717
AGEG7:edu2	0.018159	0.0393963	-0.0590564	0.0953744	0.644848
AGEG7:edu3	-0.0396734	0.0335412	-0.105413	0.0260662	0.236879
AGEG7:parity2	-0.047006	0.0301614	-0.106121	0.0121092	0.119119
AGEG7:parity3	-0.203708	0.0279172	-0.258425	-0.148992	2.94523e-13
AGEG7:pre_dm1	-0.492667	0.0509382	-0.592504	-0.39283	3.97168e-22
AGEG7:race2	-0.0598736	0.0306958	-0.120036	0.000289079	0.051111
AGEG7:race3	0.0450139	0.030596	-0.0149533	0.104981	0.141228
AGEG7:race4	0.0887738	0.0366271	0.0169861	0.160562	0.0153624
AGEG7:smk_bef1	0.17778	0.0467049	0.0862399	0.26932	0.000140975
AGEG8	0.92872	0.108977	0.71513	1.14231	1.56565e-17
AGEG8:BMIG1	-0.231519	0.351588	-0.920618	0.45758	0.51022
AGEG8:BMIG3	0.0868356	0.0863561	-0.0824193	0.256091	0.314631
AGEG8:BMIG4	0.0511144	0.0961943	-0.137423	0.239652	0.595165
AGEG8:BMIG5	-0.0795468	0.117484	-0.309811	0.150717	0.49835
AGEG8:BMIG6	-0.0893039	0.13328	-0.350527	0.171919	0.502826
AGEG8:chr1	0.604625	0.588239	-0.548303	1.75755	0.304018
AGEG8:edu1	0.0377348	0.159808	-0.275483	0.350952	0.813335
AGEG8:edu2	-0.144368	0.107149	-0.354377	0.0656403	0.177865
AGEG8:edu3	-0.0778668	0.0799507	-0.234567	0.0788338	0.330089
AGEG8:parity2	-0.113935	0.0839434	-0.278461	0.0505908	0.17469
AGEG8:parity3	-0.363804	0.0768939	-0.514513	-0.213095	2.23143e-06
AGEG8:pre_dm1	-0.645076	0.151924	-0.942842	-0.34731	2.17589e-05
AGEG8:race2	-0.130135	0.0895645	-0.305678	0.0454083	0.146231
AGEG8:race3	0.184301	0.0876975	0.012417	0.356185	0.0355925
AGEG8:race4	0.0121408	0.0910549	-0.166323	0.190605	0.893928
AGEG8:smk_bef1	0.0553423	0.224939	-0.385529	0.496214	0.805657
BMIG1	0.35015	0.0971164	0.159806	0.540495	0.000311587
BMIG1:pre_dm1	-0.187473	0.181152	-0.542525	0.167579	0.30072
BMIG3	0.0314235	0.0275382	-0.0225505	0.0853974	0.253834
BMIG3:pre_dm1	-0.176691	0.044173	-0.263268	-0.0901133	6.33506e-05
BMIG4	0.127533	0.0302619	0.0682211	0.186846	2.50535e-05
BMIG4:pre_dm1	-0.319312	0.0434773	-0.404526	-0.234098	2.06774e-13
BMIG5	0.263555	0.0352063	0.194552	0.332558	7.0989e-14
BMIG5:pre_dm1	-0.409034	0.0447451	-0.496732	-0.321335	6.16396e-20
BMIG6	0.344336	0.0353359	0.275079	0.413594	1.94407e-22
BMIG6:pre_dm1	-0.557132	0.0438148	-0.643008	-0.471257	4.84243e-37
chr1	1.26192	0.213641	0.84319	1.68065	3.48981e-09
chr1:BMIG1	-0.0872331	0.535586	-1.13696	0.962496	0.870618
chr1:BMIG3	0.167901	0.146866	-0.11995	0.455753	0.252943
chr1:BMIG4	0.167074	0.147562	-0.122141	0.45629	0.257536
chr1:BMIG5	0.116438	0.154728	-0.186822	0.419699	0.451728
chr1:BMIG6	0.207881	0.148923	-0.0840027	0.499765	0.162746
chr1:pre_dm1	-0.258142	0.161649	-0.574968	0.0586842	0.110282
edu1	0.417646	0.0803078	0.260246	0.575047	1.98679e-07
edu1:BMIG1	-0.142192	0.161965	-0.459637	0.175252	0.379986
edu1:BMIG3	-0.0225753	0.0514815	-0.123477	0.0783266	0.661015
edu1:BMIG4	-0.07947	0.0539155	-0.185142	0.0262025	0.140489
edu1:BMIG5	-0.186483	0.0654598	-0.314782	-0.0581842	0.0043882
edu1:BMIG6	-0.0242737	0.0706686	-0.162782	0.114234	0.731233
edu1:chr1	-0.155361	0.322982	-0.788394	0.477672	0.630501
edu1:pre_dm1	-0.0997536	0.0812423	-0.258986	0.0594783	0.219502
edu1:race2	-0.268998	0.068423	-0.403105	-0.134892	8.44526e-05
edu1:race3	-0.165264	0.052721	-0.268595	-0.0619324	0.00172039
edu1:race4	-0.121206	0.084325	-0.28648	0.0440681	0.150614
edu1:smk_bef1	0.0679911	0.11069	-0.148958	0.28494	0.539052
edu2	0.319787	0.0314873	0.258073	0.381501	3.11345e-24
edu2:BMIG1	-0.0698824	0.0875835	-0.241543	0.101778	0.424932
edu2:BMIG3	-0.0444153	0.026123	-0.0956155	0.00678491	0.0890867
edu2:BMIG4	-0.0873023	0.0274047	-0.141015	-0.03359	0.00144421
edu2:BMIG5	-0.133811	0.031882	-0.196298	-0.0713231	2.70404e-05
edu2:BMIG6	-0.135305	0.0329673	-0.19992	-0.0706902	4.05693e-05
edu2:chr1	-0.196572	0.171016	-0.531756	0.138613	0.250376
edu2:pre_dm1	0.186525	0.0496608	0.0891919	0.283859	0.00017266
edu2:race2	-0.0959662	0.025797	-0.146527	-0.045405	0.000199182
edu2:race3	-0.0745787	0.0280269	-0.12951	-0.0196469	0.00779171
edu2:race4	-0.0709496	0.0315088	-0.132706	-0.00919354	0.0243386
edu2:smk_bef1	-0.134089	0.0798751	-0.290641	0.0224637	0.093205
edu3	0.0924843	0.0280096	0.0375865	0.147382	0.00096039
edu3:BMIG1	-0.0558458	0.0833788	-0.219265	0.107574	0.502996
edu3:BMIG3	0.00147307	0.0227405	-0.0430975	0.0460436	0.948351
edu3:BMIG4	0.00699891	0.0242978	-0.0406238	0.0546216	0.77331
edu3:BMIG5	-0.00885445	0.028363	-0.0644449	0.046736	0.754901
edu3:BMIG6	-0.0147243	0.0299426	-0.0734107	0.0439621	0.622895
edu3:chr1	-0.0598502	0.157575	-0.368691	0.24899	0.704078
edu3:pre_dm1	0.137009	0.0466047	0.0456656	0.228353	0.0032841
edu3:race2	-0.0379107	0.0242886	-0.0855155	0.00969404	0.11856
edu3:race3	0.00236609	0.0266758	-0.0499176	0.0546497	0.929322
edu3:race4	0.0063615	0.0264119	-0.0454049	0.0581279	0.809666
edu3:smk_bef1	-0.07961	0.0795321	-0.23549	0.0762701	0.316837
parity2	-0.217041	0.0261476	-0.268289	-0.165793	1.03574e-16
parity2:BMIG1	-0.0661253	0.0543521	-0.172653	0.0404027	0.223752
parity2:BMIG3	-0.0164449	0.0181063	-0.0519326	0.0190428	0.363751
parity2:BMIG4	-0.0884674	0.0190633	-0.125831	-0.0511041	3.47194e-06
parity2:BMIG5	-0.123764	0.0206649	-0.164266	-0.0832611	2.11038e-09
parity2:BMIG6	-0.109022	0.0203036	-0.148817	-0.0692278	7.89175e-08
parity2:chr1	-0.031937	0.106174	-0.240035	0.176161	0.763568
parity2:edu1	0.0703841	0.0552763	-0.0379555	0.178724	0.202907
parity2:edu2	0.122894	0.0218619	0.0800453	0.165742	1.89453e-08
parity2:edu3	0.113004	0.0191773	0.0754167	0.15059	3.80268e-09
parity2:pre_dm1	0.00721739	0.0297373	-0.0510667	0.0655015	0.808234
parity2:race2	0.13662	0.0159523	0.105354	0.167886	1.08744e-17
parity2:race3	0.174769	0.0156549	0.144086	0.205452	6.12878e-29
parity2:race4	0.123001	0.0208421	0.0821511	0.163851	3.60081e-09
parity2:smk_bef1	0.0969276	0.0256446	0.046665	0.14719	0.000157053
parity3	0.0687349	0.031442	0.00710977	0.13036	0.0288092
parity3:BMIG1	-0.00202304	0.0604115	-0.120427	0.116381	0.973286
parity3:BMIG3	-0.0572171	0.0194032	-0.0952467	-0.0191875	0.0031896
parity3:BMIG4	-0.134568	0.0202399	-0.174238	-0.0948991	2.95716e-11
parity3:BMIG5	-0.185344	0.0223281	-0.229106	-0.141581	1.03316e-16
parity3:BMIG6	-0.184189	0.0219933	-0.227295	-0.141083	5.53322e-17
parity3:chr1	-0.0487926	0.112132	-0.268568	0.170983	0.663465
parity3:edu1	-0.123031	0.0525999	-0.226125	-0.0199375	0.0193352
parity3:edu2	0.070884	0.0258771	0.0201658	0.121602	0.00615783
parity3:edu3	0.156819	0.0241277	0.10953	0.204109	8.05592e-11
parity3:pre_dm1	-0.0210563	0.0315674	-0.0829274	0.0408147	0.504755
parity3:race2	0.0457659	0.0161876	0.0140389	0.077493	0.00469527
parity3:race3	0.139484	0.0164331	0.107276	0.171692	2.10217e-17
parity3:race4	0.103824	0.0225757	0.0595764	0.148072	4.24689e-06
parity3:smk_bef1	0.0252147	0.0244267	-0.0226607	0.0730901	0.30195
pre_dm1	1.68848	0.0630154	1.56497	1.81198	3.72854e-158
race2	0.639504	0.0306255	0.579479	0.699529	7.89879e-97
race2:BMIG1	-0.0866303	0.0513561	-0.187286	0.0140257	0.0916308
race2:BMIG3	-0.111539	0.0195033	-0.149765	-0.0733137	1.0715e-08
race2:BMIG4	-0.20357	0.0199836	-0.242737	-0.164403	2.26926e-24
race2:BMIG5	-0.274615	0.0224577	-0.318631	-0.230599	2.1994e-34
race2:BMIG6	-0.351551	0.0220602	-0.394788	-0.308314	3.56564e-57
race2:chr1	0.122885	0.105397	-0.0836887	0.329459	0.243643
race2:pre_dm1	-0.358426	0.0332357	-0.423567	-0.293285	4.08045e-27
race2:smk_bef1	-0.0450994	0.0262903	-0.0966274	0.00642853	0.0862641
race3	0.190023	0.0323478	0.126622	0.253423	4.24476e-09
race3:BMIG1	-0.0772022	0.0572206	-0.189353	0.0349481	0.177272
race3:BMIG3	-0.024987	0.0194648	-0.0631374	0.0131633	0.199246
race3:BMIG4	-0.0873884	0.0200582	-0.126702	-0.0480751	1.32013e-05
race3:BMIG5	-0.127643	0.0220894	-0.170937	-0.0843481	7.53932e-09
race3:BMIG6	-0.157596	0.0229614	-0.202599	-0.112592	6.71895e-12
race3:chr1	0.00261225	0.132324	-0.256738	0.261962	0.98425
race3:pre_dm1	-0.349226	0.0308726	-0.409735	-0.288717	1.1465e-29
race3:smk_bef1	-0.0718144	0.0352901	-0.140982	-0.00264703	0.0418537
race4	0.134805	0.035428	0.0653675	0.204243	0.000141779
race4:BMIG1	-0.0924529	0.0708186	-0.231255	0.0463489	0.191726
race4:BMIG3	0.0262827	0.0236958	-0.0201603	0.0727256	0.267357
race4:BMIG4	-0.0287399	0.0259325	-0.0795666	0.0220868	0.26775
race4:BMIG5	-0.0563563	0.030916	-0.116951	0.00423795	0.0683209
race4:BMIG6	-0.132573	0.0324366	-0.196147	-0.068998	4.36746e-05
race4:chr1	0.181786	0.161653	-0.135048	0.498621	0.260782
race4:pre_dm1	-0.414052	0.0407704	-0.493961	-0.334144	3.12538e-24
race4:smk_bef1	0.0646621	0.035499	-0.00491461	0.134239	0.0685278
smk_bef1	0.339301	0.0834331	0.175775	0.502827	4.76747e-05
smk_bef1:BMIG1	-0.0294575	0.0648449	-0.156551	0.0976362	0.64963
smk_bef1:BMIG3	-0.148725	0.0290202	-0.205604	-0.0918469	2.97701e-07
smk_bef1:BMIG4	-0.257301	0.0303494	-0.316784	-0.197817	2.29202e-17
smk_bef1:BMIG5	-0.320381	0.0331704	-0.385393	-0.255368	4.51819e-22
smk_bef1:BMIG6	-0.340244	0.0322756	-0.403503	-0.276985	5.54132e-26
smk_bef1:chr1	0.011975	0.138232	-0.258955	0.282905	0.930966
smk_bef1:pre_dm1	-0.06378	0.0480348	-0.157926	0.0303664	0.184248
year2021	-0.00501623	0.0278786	-0.0596572	0.0496248	0.857206
year2021:AGEG1	-0.115118	0.281368	-0.666589	0.436353	0.682439
year2021:AGEG2	-0.0406982	0.0352014	-0.109692	0.0282954	0.247619
year2021:AGEG3	0.0201645	0.0204812	-0.019978	0.0603069	0.324853
year2021:AGEG5	-0.00159241	0.0179265	-0.0367278	0.033543	0.929217
year2021:AGEG6	0.0325861	0.0207429	-0.00806922	0.0732414	0.116194
year2021:AGEG7	-0.00280701	0.0323356	-0.0661836	0.0605695	0.930823
year2021:AGEG8	0.0745509	0.0921389	-0.106038	0.25514	0.418449
year2021:BMIG1	0.128751	0.0568067	0.0174114	0.24009	0.0234228
year2021:BMIG3	0.0058414	0.0199229	-0.0332067	0.0448895	0.769368
year2021:BMIG4	0.038326	0.0207959	-0.0024331	0.0790852	0.0653341
year2021:BMIG5	0.0299871	0.0239496	-0.0169531	0.0769274	0.210535
year2021:BMIG6	-0.00222939	0.0233887	-0.0480705	0.0436117	0.924062
year2021:chr1	0.245439	0.120128	0.00999364	0.480885	0.041037
year2021:edu1	0.00500309	0.0512929	-0.0955292	0.105535	0.922298
year2021:edu2	0.0319427	0.0263643	-0.0197303	0.0836158	0.225669
year2021:edu3	0.00897896	0.0239057	-0.0378753	0.0558332	0.707215
year2021:parity2	-0.021198	0.0166931	-0.0539159	0.0115199	0.204134
year2021:parity3	-0.015488	0.0176086	-0.0500002	0.0190243	0.379093
year2021:pre_dm1	0.0380646	0.0345661	-0.0296837	0.105813	0.270804
year2021:race2	-0.017357	0.017386	-0.0514329	0.0167188	0.318116
year2021:race3	0.00808704	0.0177216	-0.0266466	0.0428207	0.648146
year2021:race4	0.00877806	0.0239182	-0.0381007	0.0556568	0.713616
year2021:smk_bef1	-0.02205	0.0256388	-0.0723012	0.0282012	0.389776
year2022	-0.0377512	0.0276398	-0.0919241	0.0164218	0.171993
year2022:AGEG1	0.021431	0.266138	-0.50019	0.543052	0.935819
year2022:AGEG2	-0.0314201	0.0355372	-0.101072	0.0382315	0.376617
year2022:AGEG3	0.0166845	0.020525	-0.0235438	0.0569127	0.416283
year2022:AGEG5	0.00182514	0.0179051	-0.0332681	0.0369184	0.918809
year2022:AGEG6	0.0618851	0.020609	0.0214922	0.102278	0.00267491
year2022:AGEG7	0.0614892	0.0317974	-0.000832445	0.123811	0.0531397
year2022:AGEG8	-0.0809827	0.092005	-0.261309	0.0993437	0.378751
year2022:BMIG1	0.0482934	0.0590842	-0.0675094	0.164096	0.413719
year2022:BMIG3	-0.0169241	0.0200071	-0.0561373	0.0222892	0.397607
year2022:BMIG4	0.00608722	0.020892	-0.0348603	0.0470348	0.770771
year2022:BMIG5	-0.00209451	0.0231852	-0.0475366	0.0433476	0.928018
year2022:BMIG6	-0.000327943	0.0231652	-0.0457309	0.0450751	0.988705
year2022:chr1	0.153962	0.119052	-0.079376	0.387299	0.195931
year2022:edu1	0.0185788	0.0495133	-0.0784654	0.115623	0.70749
year2022:edu2	0.0128683	0.0260065	-0.0381035	0.0638401	0.620734
year2022:edu3	0.0174151	0.0232611	-0.0281758	0.063006	0.454051
year2022:parity2	-0.00752603	0.016621	-0.0401026	0.0250505	0.650691
year2022:parity3	-0.0223519	0.0175323	-0.0567146	0.0120108	0.202346
year2022:pre_dm1	-0.0385361	0.034183	-0.105534	0.0284613	0.259596
year2022:race2	-0.0162244	0.0174385	-0.0504033	0.0179544	0.352175
year2022:race3	0.0093635	0.0175493	-0.0250326	0.0437595	0.593651
year2022:race4	0.00403244	0.0237516	-0.0425197	0.0505846	0.865186
year2022:smk_bef1	0.0346517	0.0266246	-0.0175316	0.0868349	0.19309
year2023	-0.07187	0.0276215	-0.126007	-0.0177328	0.00926936
year2023:AGEG1	0.0859234	0.278109	-0.459161	0.631007	0.757355
year2023:AGEG2	-0.024341	0.0351833	-0.0932991	0.0446171	0.489042
year2023:AGEG3	-0.00769473	0.0205905	-0.0480513	0.0326618	0.708625
year2023:AGEG5	0.0050628	0.0177884	-0.0298018	0.0399274	0.775941
year2023:AGEG6	0.0222402	0.0205916	-0.0181186	0.0625989	0.280115
year2023:AGEG7	0.0549885	0.0315769	-0.00690108	0.116878	0.0816107
year2023:AGEG8	-0.00475081	0.0895636	-0.180292	0.170791	0.957697
year2023:BMIG1	0.0995749	0.0570374	-0.0122164	0.211366	0.080849
year2023:BMIG3	-0.00652461	0.0204528	-0.0466114	0.0335622	0.749721
year2023:BMIG4	-0.000842382	0.0213143	-0.0426176	0.0409328	0.968474
year2023:BMIG5	0.0122974	0.0232408	-0.0332536	0.0578484	0.596715
year2023:BMIG6	0.0224448	0.0237598	-0.0241236	0.0690132	0.344836
year2023:chr1	0.191667	0.121279	-0.0460364	0.42937	0.114021
year2023:edu1	0.0335973	0.0497282	-0.0638682	0.131063	0.499282
year2023:edu2	0.0596045	0.0256366	0.00935766	0.109851	0.0200733
year2023:edu3	0.031509	0.0230238	-0.0136168	0.0766348	0.171142
year2023:parity2	-0.0432599	0.0166318	-0.0758576	-0.0106621	0.0092944
year2023:parity3	-0.017993	0.0174674	-0.0522285	0.0162426	0.302969
year2023:pre_dm1	-0.0136392	0.0338305	-0.0799458	0.0526675	0.686829
year2023:race2	-0.045086	0.0174683	-0.0793232	-0.0108488	0.00985084
year2023:race3	-0.0154811	0.0174339	-0.0496509	0.0186887	0.374548
year2023:race4	-0.0260057	0.0237734	-0.0726007	0.0205893	0.273999
year2023:smk_bef1	0.0325559	0.0276379	-0.0216134	0.0867252	0.238819
