# Supplementary material for: Contributions of preeclampsia to preterm delivery: a hypothetical interventional cohort study using incremental propensity scores
Source: Int J Epidemiol. 2026 Jul 9;55(4):dyag098. doi: 10.1093/ije/dyag098 (PMC13350943; doi:10.1093/ije/dyag098)
Supplement: dyag098_Supplementary_Data [file dyag098_supplementary_data.zip › ije-2025-06-1031-File011.xlsx]

## Sheet: PS
X.	est	se	X95ci.l	X95ci.u	pv
(Intercept)	-2.1181	0.0112619	-2.14017	-2.09603	0
AGEG1	-1.47142	12.8336	-26.6247	23.6819	0.908719
AGEG1:chr1	-2.61924	5.38796	-13.1795	7.94097	0.626876
AGEG1:edu1	1.80053	12.8338	-23.3532	26.9543	0.888426
AGEG1:edu2	1.28267	12.8331	-23.8697	26.435	0.920384
AGEG1:edu3	6.32218	39.3814	-70.864	83.5084	0.872458
AGEG1:parity2	-0.557049	0.721384	-1.97094	0.856838	0.439999
AGEG1:parity3	-4.78388	9.79064	-23.9732	14.4054	0.625113
AGEG1:pre_dm1	-0.339339	1.12232	-2.53905	1.86037	0.762381
AGEG1:race2	-0.00065794	0.111629	-0.219447	0.218131	0.995297
AGEG1:race3	-0.3494	0.11192	-0.568759	-0.130042	0.00179699
AGEG1:race4	0.218503	0.166313	-0.107464	0.544469	0.188911
AGEG1:smk_bef1	-0.461347	0.324094	-1.09656	0.173867	0.154593
AGEG2	-0.601902	14.8798	-29.7657	28.5619	0.967734
AGEG2:chr1	0.818263	0.132687	0.558201	1.07833	6.96625e-10
AGEG2:edu1	0.483267	14.8804	-28.6819	29.6484	0.974092
AGEG2:edu2	0.360883	14.88	-28.8034	29.5252	0.980651
AGEG2:edu3	0.680131	17.8452	-34.2958	35.6561	0.969598
AGEG2:parity2	-0.237537	0.0192417	-0.27525	-0.199824	5.18849e-35
AGEG2:parity3	-0.234044	0.0544873	-0.340837	-0.127251	1.7439e-05
AGEG2:pre_dm1	0.079961	0.0501068	-0.0182466	0.178169	0.110531
AGEG2:race2	0.109805	0.0137974	0.0827623	0.136847	1.74355e-15
AGEG2:race3	0.0360621	0.0132706	0.0100521	0.062072	0.00657894
AGEG2:race4	0.267334	0.0225098	0.223215	0.311452	1.57133e-32
AGEG2:smk_bef1	-0.137952	0.0238835	-0.184763	-0.0911411	7.64836e-09
AGEG3	-0.0763943	0.0388442	-0.152528	-0.000261091	0.0492195
AGEG3:chr1	0.289166	0.0691623	0.15361	0.424722	2.90258e-05
AGEG3:edu1	-0.0726196	0.0494391	-0.169518	0.0242792	0.141868
AGEG3:edu2	-0.0034654	0.039304	-0.0804998	0.073569	0.929742
AGEG3:edu3	0.0902103	0.0386431	0.0144712	0.165949	0.0195723
AGEG3:parity2	-0.0812842	0.00730229	-0.0955965	-0.066972	8.83046e-29
AGEG3:parity3	-0.0649417	0.00976705	-0.0840848	-0.0457987	2.94958e-11
AGEG3:pre_dm1	0.0541056	0.0232723	0.00849282	0.0997185	0.0200775
AGEG3:race2	-0.0105043	0.00810015	-0.0263803	0.00537172	0.1947
AGEG3:race3	-0.00835597	0.00772768	-0.023502	0.00679001	0.279562
AGEG3:race4	0.167147	0.0124994	0.142648	0.191645	8.76544e-41
AGEG3:smk_bef1	-0.1148	0.0123332	-0.138972	-0.0906269	1.30089e-20
AGEG5	-0.0447039	0.0104665	-0.0652178	-0.02419	1.94461e-05
AGEG5:chr1	-0.169284	0.0576469	-0.28227	-0.0562985	0.00331859
AGEG5:edu1	0.205688	0.0279781	0.150852	0.260524	1.9563e-13
AGEG5:edu2	0.0776058	0.0120435	0.0540011	0.101211	1.16503e-10
AGEG5:edu3	0.000604447	0.0104691	-0.0199146	0.0211235	0.953959
AGEG5:parity2	0.0722269	0.00629305	0.0598927	0.084561	1.71651e-30
AGEG5:parity3	0.100167	0.00702749	0.0863934	0.113941	4.25688e-46
AGEG5:pre_dm1	-0.0295857	0.0183035	-0.0654599	0.00628847	0.106008
AGEG5:race2	0.101034	0.00746926	0.0863945	0.115673	1.0889e-41
AGEG5:race3	0.0965615	0.00700761	0.0828268	0.110296	3.38542e-43
AGEG5:race4	0.0288522	0.00975592	0.00973098	0.0479735	0.00310237
AGEG5:smk_bef1	0.137944	0.0112211	0.115951	0.159937	9.84084e-35
AGEG6	0.0343449	0.0119099	0.011002	0.0576878	0.00392989
AGEG6:chr1	-0.331741	0.0633751	-0.455954	-0.207528	1.65382e-07
AGEG6:edu1	0.34596	0.0274388	0.292181	0.399739	1.89755e-36
AGEG6:edu2	0.0929905	0.0142535	0.0650542	0.120927	6.84328e-11
AGEG6:edu3	0.00216961	0.0118239	-0.0210048	0.0253441	0.854411
AGEG6:parity2	0.0837254	0.00756216	0.0689039	0.098547	1.72235e-28
AGEG6:parity3	0.152731	0.00824475	0.136572	0.16889	1.30684e-76
AGEG6:pre_dm1	-0.0539744	0.0200604	-0.093292	-0.0146568	0.00713237
AGEG6:race2	0.135792	0.00893959	0.118271	0.153313	4.12104e-52
AGEG6:race3	0.176179	0.00846525	0.159588	0.192771	3.36392e-96
AGEG6:race4	0.177513	0.0110179	0.155919	0.199108	2.1213e-58
AGEG6:smk_bef1	0.240945	0.0134936	0.214498	0.267392	2.5829e-71
AGEG7	0.23121	0.0176664	0.196585	0.265836	3.87706e-39
AGEG7:chr1	-0.555386	0.093533	-0.738708	-0.372065	2.88755e-09
AGEG7:edu1	0.356339	0.0346606	0.288405	0.424272	8.60134e-25
AGEG7:edu2	0.0309277	0.0195411	-0.00737222	0.0692276	0.113491
AGEG7:edu3	-0.0413569	0.0157661	-0.0722578	-0.010456	0.00871186
AGEG7:parity2	0.121231	0.0135966	0.0945827	0.14788	4.82065e-19
AGEG7:parity3	0.218045	0.0129713	0.192621	0.243468	2.06962e-63
AGEG7:pre_dm1	-0.109382	0.0288063	-0.165841	-0.0529223	0.000146376
AGEG7:race2	0.142544	0.0144994	0.114126	0.170963	8.27588e-23
AGEG7:race3	0.233574	0.0141757	0.20579	0.261358	5.35904e-61
AGEG7:race4	0.260414	0.0166912	0.2277	0.293128	7.0643e-55
AGEG7:smk_bef1	0.325566	0.0227968	0.280885	0.370247	2.86615e-46
AGEG8	0.560122	0.0494168	0.463267	0.656978	8.83815e-30
AGEG8:chr1	-0.551756	0.251491	-1.04467	-0.058842	0.02824
AGEG8:edu1	0.244475	0.0842731	0.0793028	0.409647	0.00371992
AGEG8:edu2	-0.0904813	0.0556527	-0.199559	0.0185961	0.103988
AGEG8:edu3	-0.141458	0.0442938	-0.228272	-0.0546438	0.00140496
AGEG8:parity2	0.167966	0.0412047	0.0872058	0.248725	4.57451e-05
AGEG8:parity3	0.135441	0.0380043	0.0609543	0.209928	0.000365462
AGEG8:pre_dm1	-0.220968	0.0876248	-0.39271	-0.0492267	0.0116772
AGEG8:race2	0.0697189	0.0450117	-0.0185025	0.15794	0.121405
AGEG8:race3	0.321064	0.0444823	0.233881	0.408248	5.28326e-13
AGEG8:race4	0.26864	0.0441746	0.182059	0.35522	1.19202e-09
AGEG8:smk_bef1	0.10276	0.114861	-0.122364	0.327884	0.370976
chr1	-2.81727	0.0918665	-2.99733	-2.63722	1.56701e-206
chr1:pre_dm1	-0.878696	0.0755802	-1.02683	-0.730562	3.03977e-31
edu1	-0.684708	0.0424115	-0.767833	-0.601583	1.24415e-58
edu1:chr1	0.524204	0.163055	0.204622	0.843787	0.00130497
edu1:pre_dm1	-0.0285138	0.0440851	-0.114919	0.0578913	0.517767
edu1:race2	0.372956	0.0308537	0.312484	0.433429	1.22376e-33
edu1:race3	0.685694	0.0243734	0.637923	0.733465	3.88186e-174
edu1:race4	0.67284	0.0528617	0.569233	0.776447	4.11683e-37
edu1:smk_bef1	0.350331	0.0498136	0.252698	0.447963	2.02378e-12
edu2	0.199112	0.0130628	0.173509	0.224715	1.84165e-52
edu2:chr1	0.0207203	0.0833537	-0.14265	0.184091	0.803684
edu2:pre_dm1	0.0836098	0.0270418	0.0306088	0.136611	0.00198899
edu2:race2	-0.0231905	0.0118393	-0.0463951	1.40918e-05	0.0501393
edu2:race3	0.00381947	0.0135264	-0.0226917	0.0303307	0.777658
edu2:race4	0.263107	0.0182875	0.227264	0.29895	6.22115e-47
edu2:smk_bef1	-0.23517	0.0354927	-0.304735	-0.165606	3.45188e-11
edu3	0.143632	0.0120737	0.119968	0.167297	1.23754e-32
edu3:chr1	-0.0144775	0.0769552	-0.165307	0.136352	0.850775
edu3:pre_dm1	0.0864687	0.0250091	0.0374518	0.135486	0.000545235
edu3:race2	-0.0387796	0.0107787	-0.0599055	-0.0176537	0.000320921
edu3:race3	0.0312648	0.0129268	0.00592867	0.0566009	0.0155805
edu3:race4	0.186956	0.0143677	0.158796	0.215116	1.042e-38
edu3:smk_bef1	-0.103806	0.0352235	-0.172842	-0.0347689	0.00320813
parity2	-0.632735	0.00964244	-0.651634	-0.613836	0
parity2:chr1	0.336989	0.0524025	0.234282	0.439696	1.26954e-10
parity2:edu1	0.0745249	0.0281481	0.0193555	0.129694	0.00810666
parity2:edu2	0.0687405	0.0096262	0.0498735	0.0876075	9.26691e-13
parity2:edu3	0.065381	0.00812952	0.0494474	0.0813146	8.80878e-16
parity2:pre_dm1	0.0619703	0.016576	0.029482	0.0944586	0.000185075
parity2:race2	0.0738383	0.00693193	0.0602519	0.0874246	1.70836e-26
parity2:race3	-0.0158401	0.00640827	-0.0284	-0.00328009	0.0134428
parity2:race4	0.00384202	0.00873013	-0.0132687	0.0209527	0.659874
parity2:smk_bef1	-0.0179656	0.0108887	-0.0393071	0.00337597	0.0989589
parity3	-0.855945	0.0129559	-0.881338	-0.830552	0
parity3:chr1	0.426053	0.0559135	0.316465	0.535641	2.53953e-14
parity3:edu1	-0.00850438	0.0314451	-0.0701357	0.0531269	0.786813
parity3:edu2	0.0825332	0.0126544	0.057731	0.107335	6.93315e-11
parity3:edu3	0.13786	0.0117177	0.114894	0.160827	5.90218e-32
parity3:pre_dm1	-0.0418971	0.0178182	-0.0768201	-0.00697401	0.0187048
parity3:race2	0.174537	0.00737853	0.160076	0.188999	1.05426e-123
parity3:race3	0.0950385	0.00729753	0.0807356	0.109341	9.00904e-39
parity3:race4	0.227408	0.0102462	0.207326	0.24749	3.90211e-109
parity3:smk_bef1	-0.061286	0.0107282	-0.0823129	-0.040259	1.1127e-08
pre_dm1	1.05242	0.0302318	0.993163	1.11167	1.62821e-265
race2	0.105392	0.0123668	0.081154	0.129631	1.56502e-17
race2:chr1	-0.390983	0.0521531	-0.493201	-0.288765	6.5374e-14
race2:pre_dm1	-0.07848	0.0189326	-0.115587	-0.0413728	3.39469e-05
race2:smk_bef1	0.0751494	0.0123793	0.0508865	0.0994124	1.27446e-09
race3	-0.358041	0.0140796	-0.385636	-0.330445	1.18262e-142
race3:chr1	-0.177725	0.0667828	-0.308617	-0.0468328	0.0077855
race3:pre_dm1	0.12395	0.0172337	0.0901731	0.157728	6.36896e-13
race3:smk_bef1	0.203038	0.0155609	0.172539	0.233536	6.52935e-39
race4	-0.638716	0.0152326	-0.668571	-0.60886	0
race4:chr1	0.0813763	0.0799012	-0.0752272	0.23798	0.308459
race4:pre_dm1	0.049397	0.0221923	0.00590092	0.092893	0.0260233
race4:smk_bef1	0.269096	0.01589	0.237952	0.300239	2.48905e-64
smk_bef1	0.23614	0.0362345	0.165121	0.307158	7.17372e-11
smk_bef1:chr1	0.120954	0.0679855	-0.0122952	0.254203	0.0752212
smk_bef1:pre_dm1	-0.160209	0.0271994	-0.213518	-0.106899	3.85823e-09
year2021	0.110463	0.0115773	0.0877714	0.133154	1.41076e-21
year2021:AGEG1	-0.0226902	0.117821	-0.253616	0.208235	0.847287
year2021:AGEG2	-0.0350744	0.0146642	-0.0638156	-0.00633318	0.0167639
year2021:AGEG3	-0.0104714	0.00845441	-0.0270417	0.00609893	0.215503
year2021:AGEG5	-0.0106253	0.00734884	-0.0250287	0.00377822	0.148222
year2021:AGEG6	-0.00531425	0.00885432	-0.0226684	0.0120399	0.548382
year2021:AGEG7	-0.0335118	0.0147094	-0.0623416	-0.004682	0.0227108
year2021:AGEG8	0.0317747	0.0460654	-0.0585118	0.122061	0.490336
year2021:chr1	-0.0635549	0.0589531	-0.179101	0.0519909	0.281007
year2021:edu1	-0.0526939	0.024741	-0.101185	-0.00420249	0.0331862
year2021:edu2	-0.019879	0.0127872	-0.0449415	0.00518344	0.120041
year2021:edu3	-0.0110256	0.0119099	-0.0343686	0.0123173	0.354574
year2021:parity2	0.0115345	0.0067448	-0.00168503	0.0247541	0.0872405
year2021:parity3	0.00202992	0.00765931	-0.0129821	0.0170419	0.790989
year2021:pre_dm1	-0.0163498	0.0193316	-0.0542391	0.0215394	0.397689
year2021:race2	-0.00871981	0.00770182	-0.0238151	0.00637547	0.257561
year2021:race3	-0.00936922	0.00737412	-0.0238222	0.00508379	0.203887
year2021:race4	0.0299189	0.0101354	0.0100539	0.0497838	0.00315796
year2021:smk_bef1	-0.012357	0.0111163	-0.0341446	0.00943063	0.266308
year2022	0.189226	0.0108408	0.167979	0.210474	3.15425e-68
year2022:AGEG1	0.136818	0.114382	-0.0873663	0.361002	0.231638
year2022:AGEG2	-0.0650154	0.0149267	-0.0942711	-0.0357596	1.32672e-05
year2022:AGEG3	-0.0270309	0.00842103	-0.0435358	-0.010526	0.00132769
year2022:AGEG5	-0.0196388	0.00730122	-0.0339489	-0.00532864	0.00714965
year2022:AGEG6	-0.00941507	0.00872656	-0.0265188	0.00768868	0.280633
year2022:AGEG7	-0.0626074	0.0144462	-0.0909214	-0.0342935	1.46525e-05
year2022:AGEG8	-0.0662512	0.0452224	-0.154886	0.0223831	0.142919
year2022:chr1	-0.136903	0.0588193	-0.252187	-0.0216193	0.0199377
year2022:edu1	-0.0426225	0.0230925	-0.087883	0.00263802	0.0649319
year2022:edu2	-0.040502	0.0124489	-0.0649013	-0.0161026	0.00114007
year2022:edu3	-0.025844	0.0105712	-0.0465631	-0.00512489	0.0144948
year2022:parity2	0.0201141	0.00675288	0.00687872	0.0333495	0.0028957
year2022:parity3	0.00712324	0.0075185	-0.00761275	0.0218592	0.343421
year2022:pre_dm1	-0.0521092	0.0190622	-0.0894704	-0.0147481	0.00626373
year2022:race2	-0.0366637	0.00767225	-0.0517011	-0.0216264	1.76395e-06
year2022:race3	-0.0372233	0.00728047	-0.0514928	-0.0229539	3.17476e-07
year2022:race4	0.0229391	0.00995105	0.0034354	0.0424428	0.0211557
year2022:smk_bef1	-0.00769084	0.0115967	-0.03042	0.0150383	0.507209
year2023	0.281095	0.0121837	0.257216	0.304975	8.95486e-118
year2023:AGEG1	-0.119909	0.119549	-0.35422	0.114402	0.315854
year2023:AGEG2	-0.0332032	0.0147204	-0.0620546	-0.00435184	0.0240958
year2023:AGEG3	-0.0376324	0.00837846	-0.0540538	-0.0212109	7.07027e-06
year2023:AGEG5	-0.0289463	0.00728735	-0.0432292	-0.0146634	7.12319e-05
year2023:AGEG6	-0.046191	0.00869404	-0.063231	-0.0291509	1.0787e-07
year2023:AGEG7	-0.0879239	0.0143398	-0.116029	-0.0598183	8.70867e-10
year2023:AGEG8	-0.02554	0.0442712	-0.11231	0.06123	0.564008
year2023:chr1	-0.312258	0.0596743	-0.429218	-0.195299	1.67045e-07
year2023:edu1	-0.0611062	0.0250348	-0.110173	-0.012039	0.0146526
year2023:edu2	-0.0632918	0.0138047	-0.0903486	-0.0362351	4.54435e-06
year2023:edu3	-0.0317965	0.0126486	-0.0565874	-0.00700571	0.0119426
year2023:parity2	0.0131009	0.00664054	8.57078e-05	0.0261161	0.0485103
year2023:parity3	0.00171923	0.00757793	-0.0131332	0.0165717	0.820523
year2023:pre_dm1	-0.0791315	0.0189032	-0.116181	-0.0420818	2.83746e-05
year2023:race2	-0.0565627	0.00766931	-0.0715943	-0.0415311	1.64099e-13
year2023:race3	-0.044528	0.00723484	-0.058708	-0.030348	7.52367e-10
year2023:race4	0.0139593	0.00991326	-0.00547036	0.0333889	0.159089
year2023:smk_bef1	0.0299203	0.0120779	0.00624796	0.0535926	0.0132392

## Sheet: Y_X0
X.	est	se	X95ci.l	X95ci.u	pv
(Intercept)	-2.92377	0.0162116	-2.95555	-2.892	0
AGEG1	0.514869	7.83848	-14.8483	15.878	0.947629
AGEG1:chr1	-1.12591	0.580287	-2.26325	0.0114293	0.0523471
AGEG1:edu1	0.226443	7.83849	-15.1367	15.5896	0.976953
AGEG1:edu2	0.052455	7.83983	-15.3133	15.4182	0.994662
AGEG1:edu3	5.20866	23.9187	-41.6712	52.0885	0.827612
AGEG1:parity2	0.61101	0.345502	-0.0661615	1.28818	0.0769823
AGEG1:parity3	1.12938	0.711181	-0.264512	2.52326	0.11228
AGEG1:pre_dm1	-0.585418	0.86563	-2.28202	1.11119	0.498856
AGEG1:race2	-0.130062	0.103958	-0.333815	0.0736916	0.210897
AGEG1:race3	-0.108196	0.0956345	-0.295636	0.0792444	0.257909
AGEG1:race4	-0.0295107	0.150006	-0.323517	0.264495	0.844039
AGEG1:smk_bef1	-0.359455	0.257147	-0.863453	0.144543	0.162155
AGEG2	1.03692	13.8472	-26.1032	28.177	0.940308
AGEG2:chr1	-0.300303	0.0375541	-0.373908	-0.226698	1.27964e-15
AGEG2:edu1	-0.867239	13.8449	-28.0027	26.2683	0.950054
AGEG2:edu2	-0.979251	13.847	-28.119	26.1605	0.943621
AGEG2:edu3	-1.4585	18.8247	-38.3543	35.4373	0.938243
AGEG2:parity2	0.482378	0.0156755	0.451655	0.513101	6.05221e-208
AGEG2:parity3	0.564721	0.0333588	0.499339	0.630103	2.76454e-64
AGEG2:pre_dm1	0.152753	0.054137	0.0466467	0.25886	0.0047784
AGEG2:race2	-0.208034	0.0152833	-0.237988	-0.178079	3.40591e-42
AGEG2:race3	-0.101093	0.0148242	-0.130148	-0.0720383	9.13734e-12
AGEG2:race4	-0.0182568	0.0256992	-0.0686263	0.0321128	0.477456
AGEG2:smk_bef1	-0.295105	0.0246471	-0.343413	-0.246798	4.9094e-33
AGEG3	0.0290838	0.0697526	-0.107629	0.165796	0.676711
AGEG3:chr1	-0.132098	0.0157466	-0.162961	-0.101235	4.90251e-17
AGEG3:edu1	-0.100682	0.0787108	-0.254952	0.0535884	0.200849
AGEG3:edu2	-0.100929	0.07087	-0.239831	0.0379741	0.154407
AGEG3:edu3	0.00247627	0.0703494	-0.135406	0.140358	0.971921
AGEG3:parity2	0.193068	0.00836166	0.176679	0.209456	5.88418e-118
AGEG3:parity3	0.281406	0.00942582	0.262932	0.29988	7.60811e-196
AGEG3:pre_dm1	0.181225	0.0244389	0.133325	0.229124	1.21238e-13
AGEG3:race2	-0.0962312	0.00911659	-0.114099	-0.078363	4.78533e-26
AGEG3:race3	-0.0716006	0.00873801	-0.0887268	-0.0544744	2.52375e-16
AGEG3:race4	0.00164756	0.0144492	-0.0266723	0.0299674	0.909218
AGEG3:smk_bef1	-0.155737	0.0131012	-0.181415	-0.13006	1.37785e-32
AGEG5	0.089773	0.0152087	0.0599646	0.119581	3.5748e-09
AGEG5:chr1	0.00675816	0.0117384	-0.0162487	0.029765	0.564797
AGEG5:edu1	0.115567	0.0264249	0.0637752	0.167359	1.22316e-05
AGEG5:edu2	0.0903315	0.0167546	0.0574931	0.12317	6.98915e-08
AGEG5:edu3	0.0199008	0.0158633	-0.0111907	0.0509924	0.209654
AGEG5:parity2	-0.0646304	0.00815801	-0.0806198	-0.048641	2.3311e-15
AGEG5:parity3	-0.148204	0.00776313	-0.163419	-0.132988	3.01624e-81
AGEG5:pre_dm1	-0.190991	0.0190187	-0.228266	-0.153715	9.93537e-24
AGEG5:race2	0.0393951	0.00824476	0.0232357	0.0555546	1.76871e-06
AGEG5:race3	0.0570544	0.00775697	0.041851	0.0722578	1.90575e-13
AGEG5:race4	0.00344106	0.0107049	-0.0175401	0.0244222	0.747871
AGEG5:smk_bef1	0.124355	0.0114937	0.101827	0.146882	2.78553e-27
AGEG6	0.280375	0.0158657	0.249279	0.311471	6.92611e-70
AGEG6:chr1	-0.0144866	0.012501	-0.038988	0.0100148	0.246521
AGEG6:edu1	0.136852	0.0308068	0.0764722	0.197233	8.90101e-06
AGEG6:edu2	0.0905905	0.0189355	0.0534776	0.127703	1.71701e-06
AGEG6:edu3	0.0190072	0.0170967	-0.0145018	0.0525161	0.266248
AGEG6:parity2	-0.0646143	0.00923745	-0.0827194	-0.0465092	2.65611e-12
AGEG6:parity3	-0.211605	0.00938385	-0.229997	-0.193213	1.34592e-112
AGEG6:pre_dm1	-0.308297	0.0204215	-0.348322	-0.268272	1.70256e-51
AGEG6:race2	0.0284153	0.00970238	0.00939903	0.0474317	0.00340385
AGEG6:race3	0.076349	0.00919288	0.0583313	0.0943667	9.96244e-17
AGEG6:race4	0.0226578	0.0126044	-0.00204638	0.0473619	0.0722389
AGEG6:smk_bef1	0.199695	0.0136092	0.173022	0.226369	9.529e-49
AGEG7	0.527281	0.0210168	0.486089	0.568473	6.62927e-139
AGEG7:chr1	-0.0572975	0.0174007	-0.0914023	-0.0231927	0.000991871
AGEG7:edu1	0.0568045	0.0359274	-0.0136119	0.127221	0.113857
AGEG7:edu2	4.19589e-05	0.0239012	-0.0468035	0.0468874	0.998599
AGEG7:edu3	-0.0113315	0.0190875	-0.0487423	0.0260794	0.55274
AGEG7:parity2	-0.012625	0.0157461	-0.0434869	0.0182368	0.422676
AGEG7:parity3	-0.219677	0.0145285	-0.248152	-0.191202	1.18807e-51
AGEG7:pre_dm1	-0.366497	0.0283127	-0.421989	-0.311005	2.52059e-38
AGEG7:race2	-0.0152119	0.0153321	-0.0452623	0.0148385	0.321119
AGEG7:race3	0.0695853	0.0146385	0.0408944	0.0982763	1.99849e-06
AGEG7:race4	0.0150784	0.0176946	-0.0196023	0.0497592	0.394131
AGEG7:smk_bef1	0.183342	0.0228721	0.138514	0.228171	1.09248e-15
AGEG8	0.940919	0.0552585	0.832614	1.04922	5.12738e-65
AGEG8:chr1	-0.0501163	0.04716	-0.142548	0.0423155	0.287924
AGEG8:edu1	-0.264273	0.0860953	-0.433017	-0.0955296	0.00214386
AGEG8:edu2	-0.256393	0.066909	-0.387533	-0.125254	0.000127121
AGEG8:edu3	-0.102599	0.0505394	-0.201655	-0.00354391	0.0423478
AGEG8:parity2	0.0927879	0.0455522	0.00350711	0.182069	0.0416546
AGEG8:parity3	-0.177514	0.0416568	-0.25916	-0.0958684	2.03194e-05
AGEG8:pre_dm1	-0.612355	0.0854139	-0.779763	-0.444946	7.54039e-13
AGEG8:race2	-0.0581888	0.0468162	-0.149947	0.0335691	0.213897
AGEG8:race3	0.0855448	0.047073	-0.00671656	0.177806	0.0691743
AGEG8:race4	-0.00565351	0.046796	-0.097372	0.086065	0.90384
AGEG8:smk_bef1	0.176128	0.104624	-0.0289313	0.381188	0.0922904
chr1	1.14585	0.0189496	1.10871	1.18299	0
chr1:pre_dm1	-0.146323	0.0153519	-0.176412	-0.116234	1.55385e-21
edu1	0.284681	0.0426965	0.200997	0.368365	2.60112e-11
edu1:chr1	0.0675393	0.0331127	0.00263952	0.132439	0.0413825
edu1:pre_dm1	0.0894147	0.0449713	0.0012726	0.177557	0.0467827
edu1:race2	-0.103047	0.041191	-0.18378	-0.0223144	0.0123601
edu1:race3	0.197582	0.0273423	0.143992	0.251172	4.96601e-13
edu1:race4	0.108172	0.0636135	-0.0165081	0.232852	0.0890448
edu1:smk_bef1	0.610132	0.0545275	0.50326	0.717004	4.59392e-29
edu2	0.41637	0.0200421	0.377089	0.455652	7.31114e-96
edu2:chr1	-0.0445773	0.0169134	-0.0777269	-0.0114277	0.0083983
edu2:pre_dm1	0.161886	0.0299612	0.103163	0.220609	6.54706e-08
edu2:race2	0.0114887	0.0148511	-0.0176188	0.0405963	0.439169
edu2:race3	-0.0556837	0.0162712	-0.0875747	-0.0237927	0.000621121
edu2:race4	-0.0375308	0.0310054	-0.0983002	0.0232387	0.226103
edu2:smk_bef1	0.134098	0.0466402	0.0426849	0.225511	0.00403822
edu3	0.105211	0.0172732	0.0713566	0.139066	1.12191e-09
edu3:chr1	0.0348741	0.0157512	0.00400224	0.065746	0.026825
edu3:pre_dm1	0.161586	0.0284886	0.105749	0.217422	1.41198e-08
edu3:race2	0.0699902	0.0138072	0.0429285	0.0970519	3.9971e-07
edu3:race3	0.0631805	0.0153732	0.0330496	0.0933114	3.96031e-05
edu3:race4	0.0230913	0.0197637	-0.0156449	0.0618275	0.242658
edu3:smk_bef1	0.178416	0.0465178	0.0872432	0.26959	0.000125338
parity2	-0.298968	0.015223	-0.328804	-0.269131	7.14398e-86
parity2:chr1	-0.00816164	0.010785	-0.0292999	0.0129766	0.449195
parity2:edu1	-0.0676483	0.0338099	-0.133914	-0.00138214	0.0454092
parity2:edu2	0.00363574	0.0162703	-0.0282534	0.0355249	0.823178
parity2:edu3	0.0430144	0.0153336	0.0129611	0.0730678	0.00502792
parity2:pre_dm1	0.07469	0.0175119	0.0403672	0.109013	1.99822e-05
parity2:race2	-0.00823219	0.00801907	-0.0239493	0.00748491	0.30462
parity2:race3	0.0644228	0.00755504	0.0496152	0.0792304	1.50013e-17
parity2:race4	0.0574141	0.00980655	0.0381937	0.0766346	4.77946e-09
parity2:smk_bef1	0.0781137	0.011919	0.0547529	0.101474	5.61164e-11
parity3	-0.130544	0.0161615	-0.16222	-0.0988675	6.61545e-16
parity3:chr1	-0.0217036	0.0108209	-0.0429121	-0.000495076	0.0448866
parity3:edu1	-0.146385	0.0295178	-0.204239	-0.088531	7.07815e-07
parity3:edu2	0.0776968	0.0170283	0.044322	0.111072	5.04733e-06
parity3:edu3	0.158146	0.016051	0.126687	0.189606	6.67123e-23
parity3:pre_dm1	-0.037473	0.0179201	-0.0725956	-0.00235032	0.0365173
parity3:race2	0.0124271	0.00794281	-0.00314048	0.0279948	0.117682
parity3:race3	0.0791197	0.00814225	0.0631612	0.0950782	2.5476e-22
parity3:race4	0.0830845	0.0121692	0.0592332	0.106936	8.64522e-12
parity3:smk_bef1	0.0989537	0.0113656	0.0766774	0.12123	3.1371e-18
pre_dm1	1.20256	0.0334961	1.13691	1.26821	2.88247e-282
race2	0.483389	0.0153097	0.453382	0.513395	8.3904e-219
race2:chr1	-0.0326467	0.010306	-0.052846	-0.0124474	0.00153624
race2:pre_dm1	-0.257894	0.0186065	-0.294362	-0.221426	1.09995e-43
race2:smk_bef1	-0.0700685	0.011734	-0.0930666	-0.0470703	2.35188e-09
race3	0.0886813	0.0162464	0.0568389	0.120524	4.80152e-08
race3:chr1	0.0763464	0.0122678	0.0523019	0.100391	4.86811e-10
race3:pre_dm1	-0.264612	0.0181321	-0.30015	-0.229073	3.08754e-48
race3:smk_bef1	-0.0117978	0.0147982	-0.0408018	0.0172061	0.425307
race4	0.120347	0.0193874	0.082349	0.158346	5.38252e-10
race4:chr1	0.0737298	0.0156128	0.0431292	0.10433	2.33094e-06
race4:pre_dm1	-0.330561	0.0232674	-0.376164	-0.284957	8.28576e-46
race4:smk_bef1	0.00570195	0.0177411	-0.02907	0.0404739	0.747909
smk_bef1	0.265434	0.0471958	0.172932	0.357936	1.86469e-08
smk_bef1:chr1	-0.364879	0.015334	-0.394933	-0.334825	3.72629e-125
smk_bef1:pre_dm1	-0.157555	0.0253594	-0.207259	-0.107852	5.20151e-10
year2021	0.0585514	0.0132019	0.0326762	0.0844267	9.20407e-06
year2021:AGEG1	-0.0275108	0.100106	-0.223716	0.168694	0.783458
year2021:AGEG2	0.000119931	0.0159062	-0.0310556	0.0312955	0.993984
year2021:AGEG3	-0.0176881	0.00941974	-0.0361505	0.000774201	0.060412
year2021:AGEG5	-0.00535777	0.00823107	-0.0214904	0.0107748	0.515098
year2021:AGEG6	0.0124382	0.00965407	-0.0064834	0.0313599	0.197609
year2021:AGEG7	0.0450359	0.0154095	0.0148338	0.075238	0.00347117
year2021:AGEG8	-0.0935157	0.0482185	-0.188022	0.000990885	0.0524509
year2021:chr1	-0.0336576	0.0121462	-0.0574637	-0.00985147	0.00558779
year2021:edu1	-0.00824612	0.0253859	-0.0580015	0.0415093	0.745309
year2021:edu2	0.00404487	0.0154993	-0.0263333	0.034423	0.794115
year2021:edu3	-0.0018348	0.0125426	-0.0264179	0.0227483	0.883696
year2021:parity2	-0.00173926	0.00768044	-0.0167926	0.0133141	0.82085
year2021:parity3	-0.0108525	0.00805726	-0.0266444	0.00493946	0.178006
year2021:pre_dm1	0.000689302	0.0198083	-0.0381342	0.0395128	0.97224
year2021:race2	-0.0294941	0.00832131	-0.0458035	-0.0131846	0.000393501
year2021:race3	-0.0150925	0.00794252	-0.0306596	0.000474513	0.0574042
year2021:race4	0.0105327	0.0103291	-0.00971199	0.0307774	0.307866
year2021:smk_bef1	-0.0104872	0.011182	-0.0324034	0.0114291	0.348313
year2022	0.0579841	0.0135618	0.0314035	0.0845646	1.9066e-05
year2022:AGEG1	0.0242241	0.101331	-0.174382	0.22283	0.811061
year2022:AGEG2	0.033202	0.0158471	0.00214215	0.0642618	0.0361586
year2022:AGEG3	-0.00255334	0.00944353	-0.0210623	0.0159556	0.786868
year2022:AGEG5	-0.0133035	0.00820166	-0.0293784	0.0027715	0.104794
year2022:AGEG6	-0.0127569	0.00960784	-0.0315879	0.00607413	0.184258
year2022:AGEG7	0.000527396	0.0152709	-0.0294031	0.0304579	0.97245
year2022:AGEG8	-0.0537178	0.046635	-0.145121	0.037685	0.249371
year2022:chr1	-0.0506108	0.0120681	-0.0742638	-0.0269578	2.74347e-05
year2022:edu1	-0.0515509	0.0255104	-0.10155	-0.00155156	0.043302
year2022:edu2	-0.0205811	0.0150044	-0.0499892	0.00882689	0.170164
year2022:edu3	-0.0189387	0.0134525	-0.0453051	0.00742767	0.159184
year2022:parity2	0.00629959	0.0078609	-0.00910748	0.0217067	0.42291
year2022:parity3	0.011823	0.00822672	-0.00430111	0.0279471	0.150678
year2022:pre_dm1	0.0253098	0.0194968	-0.0129032	0.0635228	0.194235
year2022:race2	-0.0383197	0.00833997	-0.0546657	-0.0219736	4.3337e-06
year2022:race3	-0.0249127	0.00784083	-0.0402804	-0.00954491	0.00148654
year2022:race4	0.0115234	0.0103041	-0.00867223	0.0317191	0.263424
year2022:smk_bef1	0.0159972	0.0114001	-0.00634648	0.038341	0.16054
year2023	0.0574665	0.0137543	0.0305085	0.0844246	2.93998e-05
year2023:AGEG1	0.2049	0.0986399	0.0115691	0.398231	0.0377785
year2023:AGEG2	0.0735365	0.0159151	0.0423434	0.104729	3.82728e-06
year2023:AGEG3	-0.00593131	0.00955927	-0.0246671	0.0128045	0.534944
year2023:AGEG5	0.00450469	0.00826833	-0.0117009	0.0207103	0.585882
year2023:AGEG6	0.017976	0.00961416	-0.000867387	0.0368194	0.0615193
year2023:AGEG7	0.0355017	0.0152912	0.00553142	0.0654719	0.020249
year2023:AGEG8	-0.0307958	0.0464653	-0.121866	0.0602745	0.507478
year2023:chr1	-0.0689944	0.0119493	-0.0924145	-0.0455743	7.74369e-09
year2023:edu1	-0.0288746	0.0258237	-0.0794881	0.0217389	0.263506
year2023:edu2	-0.0162219	0.0152327	-0.0460773	0.0136336	0.286904
year2023:edu3	-0.024421	0.0138723	-0.0516103	0.00276823	0.0783378
year2023:parity2	-5.65806e-05	0.0078133	-0.0153704	0.0152572	0.994222
year2023:parity3	0.00312229	0.00803889	-0.0126337	0.0188782	0.697722
year2023:pre_dm1	0.0121302	0.0193695	-0.0258334	0.0500938	0.531149
year2023:race2	-0.0462339	0.00844589	-0.0627875	-0.0296802	4.39669e-08
year2023:race3	-0.0304119	0.00785809	-0.0458135	-0.0150103	0.000108772
year2023:race4	-0.00676176	0.0104248	-0.0271939	0.0136704	0.516581
year2023:smk_bef1	0.00661683	0.012527	-0.0179357	0.0311694	0.597358

## Sheet: Y_X1
X.	est	se	X95ci.l	X95ci.u	pv
(Intercept)	-1.82617	0.0257253	-1.87659	-1.77575	0
AGEG1	-0.563458	29.3265	-58.0424	56.9155	0.984671
AGEG1:edu1	0.596186	29.3217	-56.8734	58.0657	0.983778
AGEG1:edu2	0.392741	30.0914	-58.5853	59.3707	0.989587
AGEG1:parity2	-7.79466	35.5997	-77.5688	61.9795	0.826687
AGEG1:pre_dm1	8.87833	43.7015	-76.7751	94.5317	0.839011
AGEG1:race2	-0.0901985	0.276746	-0.632611	0.452214	0.744481
AGEG1:race3	0.477054	0.27271	-0.0574477	1.01156	0.0802376
AGEG1:race4	0.698514	0.372773	-0.0321076	1.42913	0.0609536
AGEG1:smk_bef1	-6.50629	13.8215	-33.5959	20.5833	0.637828
AGEG2	0.291365	25.321	-49.3369	49.9196	0.990819
AGEG2:chr1	-0.508487	0.274715	-1.04692	0.0299437	0.0641746
AGEG2:edu1	-0.297839	25.3202	-49.9245	49.3289	0.990615
AGEG2:edu2	-0.286426	25.3209	-49.9146	49.3417	0.990975
AGEG2:edu3	-0.19457	43.0246	-84.5213	84.1322	0.996392
AGEG2:parity2	0.139626	0.0469667	0.0475733	0.231679	0.00295022
AGEG2:parity3	0.226419	0.126036	-0.0206066	0.473445	0.0724204
AGEG2:pre_dm1	0.206974	0.0867131	0.0370194	0.376929	0.0169919
AGEG2:race2	-0.128116	0.0322756	-0.191375	-0.0648568	7.20435e-05
AGEG2:race3	-0.0981411	0.0319757	-0.160812	-0.0354699	0.00214605
AGEG2:race4	0.0192346	0.051526	-0.0817545	0.120224	0.708926
AGEG2:smk_bef1	-0.0736984	0.0582486	-0.187864	0.0404669	0.205786
AGEG3	0.262109	0.0855174	0.0944976	0.429719	0.00217688
AGEG3:chr1	-0.0236673	0.140377	-0.298801	0.251467	0.866113
AGEG3:edu1	-0.365803	0.108639	-0.578731	-0.152875	0.000759509
AGEG3:edu2	-0.313982	0.0852417	-0.481053	-0.146912	0.000230111
AGEG3:edu3	-0.225796	0.0848024	-0.392005	-0.0595858	0.00775379
AGEG3:parity2	0.0074077	0.0180266	-0.0279238	0.0427392	0.681123
AGEG3:parity3	0.0341998	0.0233731	-0.0116107	0.0800102	0.14341
AGEG3:pre_dm1	0.0749919	0.0408731	-0.0051179	0.155102	0.0665428
AGEG3:race2	-0.0644159	0.0188732	-0.101407	-0.027425	0.00064232
AGEG3:race3	-0.0237413	0.0186219	-0.0602395	0.0127569	0.202339
AGEG3:race4	-0.0389299	0.0298262	-0.0973882	0.0195284	0.191816
AGEG3:smk_bef1	-0.0806745	0.0305153	-0.140483	-0.0208656	0.00819964
AGEG5	0.0307806	0.0249274	-0.0180761	0.0796373	0.216901
AGEG5:chr1	-0.00844596	0.116694	-0.237162	0.22027	0.942302
AGEG5:edu1	0.142948	0.0589861	0.027337	0.258558	0.0153755
AGEG5:edu2	0.0905711	0.0264045	0.0388193	0.142323	0.000603263
AGEG5:edu3	0.000636549	0.0236968	-0.0458083	0.0470814	0.97857
AGEG5:parity2	-0.010149	0.0154543	-0.040439	0.0201409	0.511366
AGEG5:parity3	-0.0566246	0.0163587	-0.0886871	-0.0245622	0.000537299
AGEG5:pre_dm1	-0.217247	0.0327011	-0.28134	-0.153154	3.06533e-11
AGEG5:race2	0.0820729	0.0170422	0.0486709	0.115475	1.46561e-06
AGEG5:race3	0.0789504	0.0169133	0.0458009	0.1121	3.04234e-06
AGEG5:race4	0.0610851	0.0247628	0.0125509	0.109619	0.0136323
AGEG5:smk_bef1	0.0883409	0.0260472	0.0372892	0.139393	0.000694955
AGEG6	0.157912	0.027621	0.103776	0.212048	1.08363e-08
AGEG6:chr1	-0.165241	0.128827	-0.417737	0.0872551	0.199612
AGEG6:edu1	0.121338	0.0605006	0.00275929	0.239917	0.044902
AGEG6:edu2	0.122276	0.0295228	0.0644122	0.18014	3.44682e-05
AGEG6:edu3	0.0133589	0.0259352	-0.0374732	0.0641909	0.606492
AGEG6:parity2	-0.00276557	0.0183192	-0.0386705	0.0331394	0.880003
AGEG6:parity3	-0.0977291	0.0184794	-0.133948	-0.0615101	1.233e-07
AGEG6:pre_dm1	-0.339586	0.0355972	-0.409356	-0.269817	1.43276e-21
AGEG6:race2	0.0658475	0.0198032	0.0270341	0.104661	0.000883859
AGEG6:race3	0.0833032	0.0196453	0.0447991	0.121807	2.23156e-05
AGEG6:race4	0.084433	0.0270158	0.031483	0.137383	0.00177613
AGEG6:smk_bef1	0.204073	0.0301754	0.14493	0.263215	1.35277e-11
AGEG7	0.514101	0.039673	0.436343	0.591859	2.1048e-38
AGEG7:chr1	-0.22912	0.189985	-0.601484	0.143244	0.227821
AGEG7:edu1	0.130801	0.0732267	-0.0127212	0.274322	0.0740604
AGEG7:edu2	0.0180981	0.0396764	-0.0596662	0.0958624	0.648287
AGEG7:edu3	-0.04118	0.0353406	-0.110446	0.0280863	0.243925
AGEG7:parity2	-0.045667	0.030259	-0.104974	0.0136395	0.131247
AGEG7:parity3	-0.198563	0.0279696	-0.253382	-0.143743	1.25446e-12
AGEG7:pre_dm1	-0.470091	0.0505757	-0.569217	-0.370964	1.47479e-20
AGEG7:race2	-0.0574679	0.0306142	-0.117471	0.00253487	0.0604957
AGEG7:race3	0.0484418	0.0305272	-0.0113903	0.108274	0.112548
AGEG7:race4	0.076947	0.0374626	0.00352153	0.150372	0.0399791
AGEG7:smk_bef1	0.182674	0.0468718	0.0908068	0.274541	9.72675e-05
AGEG8	0.939944	0.0977357	0.748385	1.1315	6.7645e-22
AGEG8:chr1	0.54261	0.586373	-0.60666	1.69188	0.354775
AGEG8:edu1	0.0228106	0.159159	-0.289134	0.334756	0.886037
AGEG8:edu2	-0.158116	0.10638	-0.366617	0.050384	0.137189
AGEG8:edu3	-0.094862	0.0802951	-0.252238	0.0625136	0.237437
AGEG8:parity2	-0.102448	0.0835747	-0.266252	0.061355	0.220263
AGEG8:parity3	-0.349338	0.0770274	-0.500309	-0.198367	5.75378e-06
AGEG8:pre_dm1	-0.620956	0.150838	-0.916594	-0.325319	3.84325e-05
AGEG8:race2	-0.118253	0.088636	-0.291977	0.05547	0.182156
AGEG8:race3	0.203402	0.0870537	0.0327803	0.374024	0.0194643
AGEG8:race4	0.0286294	0.0909555	-0.14964	0.206899	0.752942
AGEG8:smk_bef1	0.069362	0.223623	-0.368931	0.507655	0.756429
chr1	1.41715	0.191951	1.04093	1.79337	1.54911e-13
chr1:pre_dm1	-0.291259	0.160961	-0.606736	0.0242178	0.0703725
edu1	0.369377	0.0812096	0.210209	0.528545	5.40445e-06
edu1:chr1	-0.124674	0.32369	-0.759096	0.509747	0.700115
edu1:pre_dm1	-0.0864445	0.0817783	-0.246727	0.073838	0.290485
edu1:race2	-0.285302	0.0693645	-0.421254	-0.14935	3.90409e-05
edu1:race3	-0.181572	0.0542327	-0.287866	-0.0752774	0.000813946
edu1:race4	-0.10608	0.105314	-0.312492	0.100332	0.313805
edu1:smk_bef1	0.0769176	0.112184	-0.142959	0.296794	0.492941
edu2	0.298141	0.0300632	0.239218	0.357063	3.50721e-23
edu2:chr1	-0.175217	0.170034	-0.508478	0.158044	0.302784
edu2:pre_dm1	0.126219	0.0496019	0.0290011	0.223437	0.010939
edu2:race2	-0.136621	0.025715	-0.187022	-0.086221	1.07888e-07
edu2:race3	-0.104755	0.0292743	-0.162132	-0.0473787	0.000345694
edu2:race4	-0.0755631	0.041153	-0.156222	0.00509532	0.0663355
edu2:smk_bef1	-0.154889	0.0800142	-0.311714	0.00193547	0.0528953
edu3	0.120368	0.0259309	0.0695446	0.171192	3.45253e-06
edu3:chr1	-0.0353361	0.156221	-0.341524	0.270851	0.821051
edu3:pre_dm1	0.101642	0.0467591	0.00999541	0.193288	0.0297256
edu3:race2	-0.0676739	0.0241066	-0.114922	-0.0204258	0.00499629
edu3:race3	-0.0123523	0.0275498	-0.0663489	0.0416443	0.65389
edu3:race4	7.52495e-05	0.0356534	-0.0698042	0.0699547	0.998316
edu3:smk_bef1	-0.103064	0.0793269	-0.258541	0.0524143	0.193866
parity2	-0.257876	0.024169	-0.305246	-0.210505	1.41127e-26
parity2:chr1	-0.0469499	0.106284	-0.255264	0.161364	0.658679
parity2:edu1	0.0683877	0.0568888	-0.0431124	0.179888	0.229314
parity2:edu2	0.107674	0.0223805	0.0638092	0.151539	1.50122e-06
parity2:edu3	0.109053	0.0198766	0.0700958	0.148011	4.09966e-08
parity2:pre_dm1	-0.0216027	0.0296766	-0.0797678	0.0365624	0.466653
parity2:race2	0.118351	0.0159492	0.0870909	0.149611	1.167e-13
parity2:race3	0.165583	0.0156451	0.134919	0.196247	3.54612e-26
parity2:race4	0.129194	0.0208543	0.0883205	0.170068	5.82562e-10
parity2:smk_bef1	0.084512	0.0257813	0.0339816	0.135042	0.00104532
parity3	-0.0125075	0.0300723	-0.0714481	0.0464331	0.677473
parity3:chr1	-0.0572059	0.111907	-0.276541	0.162129	0.609219
parity3:edu1	-0.123455	0.0534246	-0.228165	-0.0187446	0.0208425
parity3:edu2	0.050797	0.0267551	-0.00164195	0.103236	0.0576179
parity3:edu3	0.150517	0.0251927	0.10114	0.199894	2.30634e-09
parity3:pre_dm1	-0.063748	0.031333	-0.125159	-0.00233656	0.0418976
parity3:race2	0.022097	0.0162356	-0.00972421	0.0539183	0.173507
parity3:race3	0.127626	0.0164321	0.0954201	0.159833	8.04357e-15
parity3:race4	0.117925	0.0233166	0.0722249	0.163624	4.24717e-07
parity3:smk_bef1	0.0252068	0.0243796	-0.0225764	0.0729899	0.30117
pre_dm1	1.4589	0.0553947	1.35033	1.56747	7.34225e-153
race2	0.510811	0.0277472	0.456428	0.565195	1.10306e-75
race2:chr1	0.0939319	0.105538	-0.112918	0.300782	0.373448
race2:pre_dm1	-0.444043	0.0330081	-0.508738	-0.379349	2.97469e-41
race2:smk_bef1	-0.0482604	0.0263425	-0.0998908	0.00336997	0.0669462
race3	0.143193	0.0306013	0.0832159	0.203171	2.87829e-06
race3:chr1	-0.00633497	0.13216	-0.265364	0.252694	0.961769
race3:pre_dm1	-0.393943	0.0306235	-0.453964	-0.333922	7.16923e-38
race3:smk_bef1	-0.0872522	0.0353209	-0.15648	-0.0180246	0.0135009
race4	0.100362	0.0404308	0.0211195	0.179605	0.0130528
race4:chr1	0.1432	0.161672	-0.173671	0.460072	0.375754
race4:pre_dm1	-0.408224	0.0406244	-0.487847	-0.328602	9.30424e-24
race4:smk_bef1	0.05791	0.0355172	-0.0117025	0.127522	0.103001
smk_bef1	0.180327	0.0816855	0.0202265	0.340428	0.0272736
smk_bef1:chr1	-0.0268714	0.139095	-0.299493	0.24575	0.846812
smk_bef1:pre_dm1	-0.125839	0.0474865	-0.21891	-0.0327667	0.00804955
year2021	0.0114395	0.0266232	-0.0407409	0.06362	0.667426
year2021:AGEG1	-0.135738	0.279107	-0.682778	0.411302	0.626734
year2021:AGEG2	-0.0398905	0.0352245	-0.108929	0.0291484	0.25744
year2021:AGEG3	0.0192869	0.0206372	-0.0211614	0.0597351	0.350012
year2021:AGEG5	-0.00311701	0.0180045	-0.0384052	0.0321712	0.862554
year2021:AGEG6	0.0328548	0.0208475	-0.00800552	0.0737151	0.115035
year2021:AGEG7	-0.0052113	0.0323587	-0.0686333	0.0582107	0.872056
year2021:AGEG8	0.0664705	0.0920955	-0.114033	0.246974	0.470444
year2021:chr1	0.23889	0.120347	0.00301399	0.474766	0.0471436
year2021:edu1	0.010697	0.0548908	-0.0968871	0.118281	0.845489
year2021:edu2	0.0331433	0.0289362	-0.0235705	0.0898571	0.252045
year2021:edu3	0.00973934	0.0255912	-0.0404184	0.0598971	0.703519
year2021:parity2	-0.0232906	0.0166901	-0.0560026	0.00942132	0.162872
year2021:parity3	-0.0157632	0.0178048	-0.05066	0.0191337	0.375978
year2021:pre_dm1	0.0367444	0.0344578	-0.0307917	0.104281	0.286261
year2021:race2	-0.0169777	0.0174383	-0.0511562	0.0172008	0.330263
year2021:race3	0.00869415	0.0178358	-0.0262633	0.0436516	0.625935
year2021:race4	0.00788471	0.0241148	-0.0393793	0.0551488	0.743694
year2021:smk_bef1	-0.0239704	0.0255452	-0.0740381	0.0260973	0.348064
year2022	-0.034282	0.0259813	-0.0852044	0.0166404	0.187006
year2022:AGEG1	0.00121992	0.263432	-0.515097	0.517537	0.996305
year2022:AGEG2	-0.0266896	0.0354431	-0.0961568	0.0427776	0.451434
year2022:AGEG3	0.0162193	0.0205871	-0.0241307	0.0565693	0.430792
year2022:AGEG5	0.000510772	0.0179381	-0.0346473	0.0356688	0.977284
year2022:AGEG6	0.0589926	0.0206481	0.0185231	0.0994621	0.00427601
year2022:AGEG7	0.0566073	0.0318059	-0.00573109	0.118946	0.0751129
year2022:AGEG8	-0.0894308	0.0918538	-0.269461	0.0905993	0.330245
year2022:chr1	0.165037	0.119553	-0.0692831	0.399357	0.167449
year2022:edu1	0.0158111	0.0514304	-0.0849905	0.116613	0.758518
year2022:edu2	0.00796285	0.0266771	-0.0443234	0.0602491	0.765329
year2022:edu3	0.0148333	0.0250188	-0.0342027	0.0638693	0.553258
year2022:parity2	-0.00803868	0.016626	-0.040625	0.0245477	0.62874
year2022:parity3	-0.0220178	0.0175909	-0.0564954	0.0124598	0.210696
year2022:pre_dm1	-0.0386113	0.0340258	-0.105301	0.0280781	0.256474
year2022:race2	-0.0171146	0.0174701	-0.0513553	0.0171261	0.327258
year2022:race3	0.00782617	0.0175589	-0.0265886	0.0422409	0.655807
year2022:race4	0.00372486	0.0238215	-0.0429645	0.0504142	0.875745
year2022:smk_bef1	0.0344197	0.0266681	-0.0178487	0.0866881	0.196818
year2023	-0.0637905	0.0259174	-0.114588	-0.0129933	0.0138435
year2023:AGEG1	0.0505507	0.275514	-0.489446	0.590548	0.854423
year2023:AGEG2	-0.0152205	0.0352271	-0.0842644	0.0538233	0.665692
year2023:AGEG3	-0.00794564	0.0205719	-0.0482658	0.0323745	0.69932
year2023:AGEG5	0.00509671	0.0178681	-0.0299242	0.0401176	0.77546
year2023:AGEG6	0.0221527	0.0206551	-0.0183306	0.0626359	0.283493
year2023:AGEG7	0.0520434	0.0316175	-0.00992585	0.114013	0.0997578
year2023:AGEG8	-0.0143119	0.0895997	-0.189924	0.1613	0.873093
year2023:chr1	0.177727	0.121704	-0.0608086	0.416263	0.144202
year2023:edu1	0.0320614	0.0540517	-0.0738779	0.138001	0.553073
year2023:edu2	0.0584111	0.0282601	0.00302235	0.1138	0.0387425
year2023:edu3	0.0311651	0.0245198	-0.0168928	0.079223	0.203722
year2023:parity2	-0.0449065	0.0166611	-0.0775617	-0.0122514	0.00703272
year2023:parity3	-0.0189742	0.0175471	-0.0533659	0.0154176	0.279552
year2023:pre_dm1	-0.0178931	0.0337158	-0.0839748	0.0481886	0.595623
year2023:race2	-0.0441903	0.0175395	-0.0785671	-0.00981345	0.0117532
year2023:race3	-0.016799	0.0175589	-0.0512139	0.0176158	0.338707
year2023:race4	-0.0282901	0.0238241	-0.0749845	0.0184044	0.235048
year2023:smk_bef1	0.0326767	0.0279173	-0.0220402	0.0873937	0.241807
