# Supplementary material for: Contributions of preeclampsia to preterm delivery: a hypothetical interventional cohort study using incremental propensity scores
Source: Int J Epidemiol. 2026 Jul 9;55(4):dyag098. doi: 10.1093/ije/dyag098 (PMC13350943; doi:10.1093/ije/dyag098)
Supplement: dyag098_Supplementary_Data [file dyag098_supplementary_data.zip › ije-2025-06-1031-File012.xlsx]

## Sheet: PS
X.	est	se	X95ci.l	X95ci.u	pv
(Intercept)	-2.83057	0.0128213	-2.8557	-2.80545	0
AGEG1	-0.0979069	0.18174	-0.454111	0.258297	0.590081
AGEG1:CHR1	-0.134174	0.523252	-1.15973	0.89138	0.797623
AGEG1:EDUC1	0.240285	0.128383	-0.0113404	0.491911	0.0612576
AGEG1:EDUC2	-0.1835	0.135087	-0.448266	0.0812661	0.174343
AGEG1:EDUC3	-3.91931	17.681	-38.5735	30.7349	0.824573
AGEG1:PARITY2	0.172946	0.150209	-0.121458	0.46735	0.24958
AGEG1:PARITY3	0.0342832	0.723105	-1.38298	1.45154	0.962186
AGEG1:RACE2	-0.0377178	0.0497157	-0.135159	0.0597232	0.44805
AGEG1:RACE3	0.437213	0.132777	0.176976	0.697451	0.000991779
AGEG1:SINGLE1	0.133597	0.133689	-0.128429	0.395624	0.317644
AGEG1:SMK1	-0.276651	0.0999434	-0.472536	-0.0807657	0.00563878
AGEG2	-0.104611	0.0333061	-0.169889	-0.0393319	0.00168438
AGEG2:CHR1	0.396418	0.081229	0.237212	0.555624	1.05951e-06
AGEG2:EDUC1	0.138665	0.038305	0.0635884	0.213741	0.000294584
AGEG2:EDUC2	0.0301754	0.0316769	-0.0319102	0.092261	0.340794
AGEG2:EDUC3	0.0365839	0.0345147	-0.0310637	0.104231	0.289167
AGEG2:PARITY2	-0.147709	0.012888	-0.172969	-0.122449	2.07185e-30
AGEG2:PARITY3	-0.0948382	0.0202014	-0.134432	-0.0552442	2.67078e-06
AGEG2:RACE2	-0.00738134	0.0129201	-0.0327043	0.0179417	0.567793
AGEG2:RACE3	0.335361	0.0273454	0.281765	0.388957	1.41491e-34
AGEG2:SINGLE1	-0.00519844	0.011786	-0.0282986	0.0179017	0.659163
AGEG2:SMK1	-0.0854039	0.0185952	-0.12185	-0.0489579	4.37373e-06
AGEG3	0.043536	0.0194094	0.00549424	0.0815777	0.0248946
AGEG3:CHR1	0.187141	0.0530069	0.0832499	0.291033	0.000414755
AGEG3:EDUC1	-0.0621914	0.027133	-0.115371	-0.00901165	0.0219003
AGEG3:EDUC2	-0.00289778	0.0187124	-0.0395735	0.0337779	0.876933
AGEG3:EDUC3	0.0626351	0.0185735	0.0262316	0.0990386	0.000745501
AGEG3:PARITY2	-0.118131	0.00900228	-0.135775	-0.100487	2.45169e-39
AGEG3:PARITY3	-0.110571	0.00971381	-0.12961	-0.0915327	5.08761e-30
AGEG3:RACE2	-0.0667452	0.0105686	-0.0874593	-0.0460311	2.69435e-10
AGEG3:RACE3	0.18564	0.0204021	0.145653	0.225628	9.1123e-20
AGEG3:SINGLE1	-0.0628285	0.00863956	-0.0797617	-0.0458953	3.53711e-13
AGEG3:SMK1	-0.0749472	0.0169174	-0.108105	-0.0417898	9.41498e-06
AGEG5	-0.127657	0.0131095	-0.153351	-0.101963	2.08068e-22
AGEG5:CHR1	-0.127745	0.0471486	-0.220154	-0.0353352	0.00674037
AGEG5:EDUC1	0.299861	0.0254698	0.249941	0.34978	5.36471e-32
AGEG5:EDUC2	0.14694	0.0124932	0.122454	0.171426	6.15937e-32
AGEG5:EDUC3	0.0140851	0.0113518	-0.00816406	0.0363342	0.214688
AGEG5:PARITY2	0.00182547	0.00936811	-0.0165357	0.0201866	0.845503
AGEG5:PARITY3	0.0455703	0.00928045	0.0273809	0.0637597	9.09126e-07
AGEG5:RACE2	0.103721	0.0114895	0.0812019	0.12624	1.75744e-19
AGEG5:RACE3	0.0916511	0.0196354	0.0531664	0.130136	3.0468e-06
AGEG5:SINGLE1	0.111265	0.0106772	0.0903381	0.132192	1.99263e-25
AGEG5:SMK1	0.0796631	0.0201063	0.0402554	0.119071	7.42955e-05
AGEG6	-0.0337997	0.016779	-0.0666858	-0.000913489	0.0439669
AGEG6:CHR1	-0.295753	0.051509	-0.396709	-0.194797	9.36903e-09
AGEG6:EDUC1	0.537677	0.0294606	0.479935	0.595419	2.04262e-74
AGEG6:EDUC2	0.197079	0.0152875	0.167116	0.227042	5.02819e-38
AGEG6:EDUC3	0.0176983	0.0140206	-0.00978151	0.0451782	0.206837
AGEG6:PARITY2	0.039171	0.0127693	0.0141436	0.0641984	0.00215795
AGEG6:PARITY3	0.0669391	0.0117224	0.0439637	0.0899146	1.12731e-08
AGEG6:RACE2	0.161806	0.0137058	0.134943	0.188669	3.64792e-32
AGEG6:RACE3	0.262306	0.0233874	0.216468	0.308145	3.41452e-29
AGEG6:SINGLE1	0.126918	0.013117	0.101209	0.152626	3.82086e-22
AGEG6:SMK1	0.141381	0.0213956	0.0994464	0.183316	3.89684e-11
AGEG7	0.182793	0.0307024	0.122617	0.242968	2.6216e-09
AGEG7:CHR1	-0.464345	0.0724074	-0.606261	-0.322429	1.42727e-10
AGEG7:EDUC1	0.528925	0.0456769	0.4394	0.61845	5.22249e-31
AGEG7:EDUC2	0.178294	0.0258622	0.127605	0.228983	5.4241e-12
AGEG7:EDUC3	-0.0091876	0.0239299	-0.0560894	0.0377142	0.701024
AGEG7:PARITY2	0.132857	0.0262811	0.0813472	0.184367	4.29843e-07
AGEG7:PARITY3	0.171723	0.0220509	0.128504	0.214942	6.8294e-15
AGEG7:RACE2	0.169989	0.0234503	0.124028	0.215951	4.20084e-13
AGEG7:RACE3	0.389314	0.0382654	0.314316	0.464313	2.58922e-24
AGEG7:SINGLE1	0.119956	0.0223698	0.0761119	0.1638	8.21213e-08
AGEG7:SMK1	0.190834	0.0312225	0.129639	0.252029	9.83509e-10
AGEG8	0.493825	0.121349	0.255986	0.731664	4.71196e-05
AGEG8:CHR1	-0.875634	0.267485	-1.39989	-0.351373	0.00106193
AGEG8:EDUC1	0.281426	0.147614	-0.00789145	0.570744	0.0565849
AGEG8:EDUC2	-0.040351	0.095989	-0.228486	0.147784	0.674215
AGEG8:EDUC3	-0.167504	0.0865664	-0.337171	0.00216318	0.0529933
AGEG8:PARITY2	0.160103	0.117086	-0.0693804	0.389586	0.171499
AGEG8:PARITY3	0.285156	0.0893257	0.110081	0.460231	0.00141136
AGEG8:RACE2	-0.00555631	0.0995479	-0.200667	0.189554	0.955489
AGEG8:RACE3	0.126767	0.15189	-0.170933	0.424466	0.403946
AGEG8:SINGLE1	-0.0201281	0.0954626	-0.207231	0.166975	0.833006
AGEG8:SMK1	0.150576	0.134979	-0.113978	0.41513	0.264614
CHR1	-0.681664	0.0754225	-0.829489	-0.533838	1.59649e-19
EDUC1	-0.196734	0.0274192	-0.250475	-0.142994	7.22748e-13
EDUC1:CHR1	0.308028	0.108889	0.0946098	0.521446	0.00467185
EDUC1:RACE2	0.0713333	0.0264528	0.0194868	0.12318	0.00700461
EDUC1:RACE3	-0.0647278	0.0423272	-0.147687	0.0182319	0.126209
EDUC1:SINGLE1	0.047368	0.020981	0.00624591	0.08849	0.023967
EDUC1:SMK1	0.08554	0.0401466	0.00685416	0.164226	0.0331145
EDUC2	0.215904	0.0142419	0.18799	0.243817	6.53559e-52
EDUC2:CHR1	-0.156414	0.0633032	-0.280486	-0.0323424	0.0134782
EDUC2:RACE2	-0.105792	0.0152909	-0.135762	-0.0758227	4.5595e-12
EDUC2:RACE3	-0.000114763	0.0226434	-0.044495	0.0442655	0.995956
EDUC2:SINGLE1	-0.0599174	0.0158748	-0.0910315	-0.0288034	0.000160411
EDUC2:SMK1	-0.142799	0.0341346	-0.209701	-0.0758964	2.87169e-05
EDUC3	0.136373	0.0131542	0.110591	0.162155	3.49439e-25
EDUC3:CHR1	-0.172925	0.0621709	-0.294778	-0.0510726	0.00541165
EDUC3:RACE2	-0.0897015	0.0151591	-0.119413	-0.0599901	3.27229e-09
EDUC3:RACE3	0.0269866	0.021499	-0.0151506	0.0691239	0.209388
EDUC3:SINGLE1	0.00693209	0.0160649	-0.0245545	0.0384187	0.6661
EDUC3:SMK1	-0.0451391	0.0356497	-0.115011	0.0247331	0.205448
PARITY2	-0.594865	0.0132808	-0.620895	-0.568835	0
PARITY2:CHR1	0.335669	0.0452477	0.246985	0.424353	1.18475e-13
PARITY2:EDUC1	-0.129562	0.0220491	-0.172778	-0.0863469	4.20082e-09
PARITY2:EDUC2	-0.0199576	0.0120039	-0.0434847	0.00356961	0.096394
PARITY2:EDUC3	0.0304856	0.0113384	0.00826277	0.0527084	0.00717291
PARITY2:RACE2	0.080916	0.00959449	0.0621112	0.0997209	3.35219e-17
PARITY2:RACE3	0.139894	0.0176515	0.105298	0.17449	2.27537e-15
PARITY2:SINGLE1	0.10105	0.00844215	0.0845033	0.117596	5.12435e-33
PARITY2:SMK1	-0.00414175	0.0151502	-0.0338356	0.0255521	0.784562
PARITY3	-0.801278	0.0146359	-0.829964	-0.772592	0
PARITY3:CHR1	0.537038	0.0430073	0.452745	0.62133	8.77778e-36
PARITY3:EDUC1	-0.164329	0.0220008	-0.20745	-0.121209	8.06467e-14
PARITY3:EDUC2	-0.0738347	0.0128017	-0.0989254	-0.0487439	8.04152e-09
PARITY3:EDUC3	0.0151892	0.0123327	-0.00898252	0.0393609	0.218093
PARITY3:RACE2	0.147694	0.00951139	0.129052	0.166336	2.2397e-54
PARITY3:RACE3	0.408499	0.0176319	0.373941	0.443057	9.5456e-119
PARITY3:SINGLE1	0.0222887	0.00862953	0.00537511	0.0392022	0.00979915
PARITY3:SMK1	-0.123332	0.0137123	-0.150208	-0.0964562	2.37906e-19
RACE2	0.0739648	0.0177219	0.0392305	0.108699	2.99773e-05
RACE2:CHR1	0.143459	0.0395282	0.0659851	0.220933	0.000284213
RACE2:SINGLE1	0.0867296	0.00852138	0.070028	0.103431	2.48928e-24
RACE2:SMK1	0.0244594	0.014945	-0.00483225	0.053751	0.101708
RACE3	-0.829885	0.0267322	-0.882279	-0.777491	1.35672e-211
RACE3:CHR1	0.74917	0.0778292	0.596627	0.901712	6.22062e-22
RACE3:SINGLE1	0.476976	0.0169082	0.443836	0.510115	4.43418e-175
RACE3:SMK1	0.217036	0.0263694	0.165353	0.268719	1.86285e-16
SINGLE1	-0.0514824	0.0178692	-0.0865053	-0.0164595	0.00396324
SINGLE1:CHR1	0.0998148	0.0406979	0.0200484	0.179581	0.0141836
SMK1	0.0453535	0.0366147	-0.02641	0.117117	0.215468
SMK1:CHR1	-0.0801551	0.0550963	-0.188142	0.0278317	0.14572
SMK1:SINGLE1	-0.080261	0.0106353	-0.101106	-0.0594162	4.46517e-14
YEAR1999	0.0186276	0.0152474	-0.0112568	0.048512	0.221826
YEAR1999:AGEG1	0.0646571	0.0679507	-0.0685238	0.197838	0.341335
YEAR1999:AGEG2	-0.0288857	0.0152111	-0.0586989	0.000927461	0.0575656
YEAR1999:AGEG3	-0.0185384	0.0114379	-0.0409562	0.00387941	0.105062
YEAR1999:AGEG5	-0.0199448	0.0117537	-0.0429815	0.00309199	0.089716
YEAR1999:AGEG6	-0.0281476	0.0147299	-0.0570177	0.000722478	0.0560154
YEAR1999:AGEG7	-0.0744891	0.0269962	-0.127401	-0.0215774	0.00579361
YEAR1999:AGEG8	-0.0117878	0.117358	-0.241805	0.218229	0.919992
YEAR1999:CHR1	-0.0162448	0.0551152	-0.124268	0.0917789	0.768191
YEAR1999:EDUC1	-0.00770385	0.0258733	-0.0584145	0.0430069	0.765892
YEAR1999:EDUC2	0.0157115	0.0154322	-0.0145351	0.0459581	0.308633
YEAR1999:EDUC3	0.027485	0.0147371	-0.00139927	0.0563693	0.0621792
YEAR1999:PARITY2	-0.00805637	0.010299	-0.028242	0.0121293	0.434069
YEAR1999:PARITY3	0.00794979	0.0108783	-0.0133713	0.0292708	0.464905
YEAR1999:RACE2	-0.0162182	0.011461	-0.0386813	0.00624482	0.157043
YEAR1999:RACE3	-0.0164484	0.0224121	-0.0603753	0.0274786	0.463008
YEAR1999:SINGLE1	-0.00388499	0.0104778	-0.0244212	0.0166512	0.7108
YEAR1999:SMK1	0.0195046	0.0229387	-0.0254544	0.0644636	0.395162
YEAR2000	0.032463	0.0150429	0.00297953	0.0619465	0.0309253
YEAR2000:AGEG1	-0.0337842	0.0695656	-0.17013	0.102562	0.627219
YEAR2000:AGEG2	-0.0193413	0.0151178	-0.0489717	0.0102891	0.200767
YEAR2000:AGEG3	-0.0197147	0.0113459	-0.0419523	0.00252286	0.0822804
YEAR2000:AGEG5	-0.00816179	0.01162	-0.0309366	0.014613	0.482436
YEAR2000:AGEG6	-0.0354645	0.0145776	-0.0640361	-0.00689288	0.0149824
YEAR2000:AGEG7	-0.111241	0.0265724	-0.163322	-0.0591598	2.83505e-05
YEAR2000:AGEG8	0.103045	0.112607	-0.117661	0.323751	0.360146
YEAR2000:CHR1	0.0284724	0.0531599	-0.0757191	0.132664	0.592236
YEAR2000:EDUC1	0.0115331	0.0252416	-0.0379395	0.0610057	0.647737
YEAR2000:EDUC2	-0.00804367	0.0152918	-0.038015	0.0219277	0.59888
YEAR2000:EDUC3	0.0176976	0.014523	-0.010767	0.0461623	0.223
YEAR2000:PARITY2	0.000299668	0.0101046	-0.019505	0.0201043	0.976341
YEAR2000:PARITY3	0.0256474	0.0107294	0.00461819	0.0466767	0.0168306
YEAR2000:RACE2	-0.00769592	0.011314	-0.029871	0.0144792	0.496371
YEAR2000:RACE3	-0.0442226	0.0219749	-0.0872925	-0.00115267	0.0441759
YEAR2000:SINGLE1	0.0025369	0.010327	-0.0177036	0.0227774	0.805948
YEAR2000:SMK1	0.0571126	0.0227882	0.0124487	0.101777	0.0122022
YEAR2001	0.00447404	0.0151366	-0.0251932	0.0341412	0.767553
YEAR2001:AGEG1	0.0324384	0.070803	-0.106333	0.17121	0.646844
YEAR2001:AGEG2	-0.0412193	0.0153562	-0.0713168	-0.0111218	0.00726997
YEAR2001:AGEG3	-0.0371719	0.0114273	-0.059569	-0.0147749	0.00114229
YEAR2001:AGEG5	-0.00392694	0.0116471	-0.0267548	0.0189009	0.735996
YEAR2001:AGEG6	-0.0495259	0.0146517	-0.0782427	-0.0208091	0.000724288
YEAR2001:AGEG7	-0.104939	0.0263903	-0.156663	-0.053215	6.99581e-05
YEAR2001:AGEG8	0.039988	0.112391	-0.180294	0.26027	0.721994
YEAR2001:CHR1	0.0227506	0.0526719	-0.0804844	0.125986	0.665792
YEAR2001:EDUC1	-0.0355888	0.0253875	-0.0853474	0.0141698	0.160968
YEAR2001:EDUC2	-0.00703422	0.0153519	-0.0371233	0.0230549	0.646809
YEAR2001:EDUC3	0.0358302	0.0145583	0.00729636	0.064364	0.0138494
YEAR2001:PARITY2	0.00260704	0.0102441	-0.0174711	0.0226852	0.799116
YEAR2001:PARITY3	0.0389924	0.0107628	0.0178976	0.0600871	0.000291342
YEAR2001:RACE2	0.00284595	0.0113795	-0.0194574	0.0251493	0.802513
YEAR2001:RACE3	0.0231898	0.0216542	-0.0192517	0.0656313	0.284208
YEAR2001:SINGLE1	-0.000318629	0.0103927	-0.020688	0.0200507	0.975542
YEAR2001:SMK1	0.0854722	0.0226524	0.0410743	0.12987	0.000161163
YEAR2002	0.0211112	0.0150273	-0.0083417	0.0505642	0.160063
YEAR2002:AGEG1	-0.0940471	0.0737583	-0.238611	0.0505165	0.202284
YEAR2002:AGEG2	-0.0645447	0.0154513	-0.0948286	-0.0342607	2.94983e-05
YEAR2002:AGEG3	-0.0339528	0.0114188	-0.0563332	-0.0115724	0.00294506
YEAR2002:AGEG5	0.0163522	0.0116082	-0.0063995	0.0391038	0.158932
YEAR2002:AGEG6	-0.0141749	0.0145675	-0.0427266	0.0143767	0.330526
YEAR2002:AGEG7	-0.102994	0.0261996	-0.154344	-0.051644	8.4543e-05
YEAR2002:AGEG8	0.0349191	0.110947	-0.182533	0.252371	0.752961
YEAR2002:CHR1	-0.0485266	0.0528656	-0.152141	0.0550881	0.358659
YEAR2002:EDUC1	-0.0465515	0.0253196	-0.096177	0.00307389	0.0659799
YEAR2002:EDUC2	-0.00855455	0.015225	-0.038395	0.0212859	0.574201
YEAR2002:EDUC3	0.0138583	0.014425	-0.0144141	0.0421307	0.336696
YEAR2002:PARITY2	0.000656911	0.0102318	-0.019397	0.0207108	0.948809
YEAR2002:PARITY3	0.0371654	0.0107868	0.0160237	0.0583071	0.000570087
YEAR2002:RACE2	0.0196333	0.0113573	-0.00262655	0.0418931	0.0838632
YEAR2002:RACE3	-0.0125783	0.0215602	-0.0548356	0.0296789	0.559621
YEAR2002:SINGLE1	-0.0055404	0.0103814	-0.0258875	0.0148067	0.593558
YEAR2002:SMK1	0.0785885	0.0225898	0.0343132	0.122864	0.000503416

## Sheet: Y_X0
X.	est	se	X95ci.l	X95ci.u	pv
(Intercept)	-2.75362	0.0113234	-2.77581	-2.73143	0
AGEG1	0.787762	0.119345	0.553851	1.02167	4.0916e-11
AGEG1:CHR1	-0.0366227	0.237648	-0.502404	0.429159	0.877527
AGEG1:EDUC1	0.0501106	0.0843368	-0.115186	0.215408	0.552397
AGEG1:EDUC2	-0.0998818	0.0887091	-0.273748	0.0739848	0.260188
AGEG1:EDUC3	5.04338	10.3242	-15.1916	25.2784	0.625195
AGEG1:PARITY2	0.549	0.0797477	0.392698	0.705303	5.81054e-12
AGEG1:PARITY3	0.00163588	0.403213	-0.788647	0.791918	0.996763
AGEG1:RACE2	-0.192947	0.0341294	-0.259839	-0.126055	1.573e-08
AGEG1:RACE3	0.107729	0.0894415	-0.0675736	0.283031	0.228413
AGEG1:SINGLE1	-0.154497	0.087039	-0.32509	0.0160966	0.0758932
AGEG1:SMK1	-0.282673	0.0648927	-0.40986	-0.155485	1.32461e-05
AGEG2	0.227214	0.0233134	0.18152	0.272907	1.91758e-22
AGEG2:CHR1	-0.185493	0.0388105	-0.26156	-0.109426	1.75768e-06
AGEG2:EDUC1	-0.0302537	0.0253164	-0.079873	0.0193656	0.232078
AGEG2:EDUC2	-0.131275	0.0215038	-0.173422	-0.089128	1.02984e-09
AGEG2:EDUC3	-0.146888	0.0242887	-0.194493	-0.0992835	1.47006e-09
AGEG2:PARITY2	0.345022	0.00945049	0.326499	0.363545	8.16599e-292
AGEG2:PARITY3	0.32724	0.0119518	0.303815	0.350665	4.73507e-165
AGEG2:RACE2	-0.0919914	0.00892696	-0.109488	-0.0744948	6.69682e-25
AGEG2:RACE3	0.0575875	0.0188684	0.0206062	0.0945689	0.00227274
AGEG2:SINGLE1	-0.0530437	0.0091137	-0.0709062	-0.0351811	5.87731e-09
AGEG2:SMK1	-0.16316	0.0148064	-0.19218	-0.13414	3.07487e-28
AGEG3	-0.0157341	0.0157015	-0.0465086	0.0150403	0.316307
AGEG3:CHR1	-0.0430642	0.0227864	-0.0877246	0.00159624	0.0587698
AGEG3:EDUC1	-0.0168077	0.0190826	-0.0542088	0.0205934	0.378431
AGEG3:EDUC2	-0.0516715	0.0145979	-0.0802829	-0.02306	0.000400672
AGEG3:EDUC3	-0.0344041	0.0147363	-0.0632867	-0.00552156	0.0195614
AGEG3:PARITY2	0.179178	0.00767241	0.16414	0.194216	1.26871e-120
AGEG3:PARITY3	0.225436	0.00737328	0.210985	0.239888	2.64968e-205
AGEG3:RACE2	-0.0601952	0.00715957	-0.0742277	-0.0461627	4.183e-17
AGEG3:RACE3	0.0224623	0.0137639	-0.00451451	0.0494391	0.102686
AGEG3:SINGLE1	-0.0637155	0.00641054	-0.0762799	-0.0511511	2.81138e-23
AGEG3:SMK1	-0.0947951	0.0123007	-0.118904	-0.0706861	1.29345e-14
AGEG5	0.0423628	0.0108609	0.0210759	0.0636497	9.59938e-05
AGEG5:CHR1	-0.035911	0.0192759	-0.0736911	0.0018691	0.0624625
AGEG5:EDUC1	0.165234	0.0173791	0.131172	0.199296	1.95014e-21
AGEG5:EDUC2	0.0898028	0.0100884	0.0700299	0.109576	5.50507e-19
AGEG5:EDUC3	0.041407	0.00934907	0.0230832	0.0597309	9.46715e-06
AGEG5:PARITY2	-0.0784388	0.00820626	-0.0945227	-0.0623548	1.19591e-21
AGEG5:PARITY3	-0.164115	0.00765633	-0.179121	-0.149109	6.2799e-102
AGEG5:RACE2	0.0902433	0.00785001	0.0748576	0.105629	1.38251e-30
AGEG5:RACE3	0.0483383	0.0125408	0.0237588	0.0729179	0.000115974
AGEG5:SINGLE1	0.0951451	0.00779011	0.0798768	0.110413	2.63069e-34
AGEG5:SMK1	0.0735538	0.0170858	0.0400662	0.107041	1.67016e-05
AGEG6	0.161316	0.0137364	0.134393	0.188239	7.61241e-32
AGEG6:CHR1	-0.0865186	0.0202197	-0.126148	-0.0468888	1.87792e-05
AGEG6:EDUC1	0.289343	0.0203044	0.249547	0.329139	4.46545e-46
AGEG6:EDUC2	0.176373	0.0120763	0.152704	0.200043	2.61264e-48
AGEG6:EDUC3	0.0769698	0.0111511	0.0551141	0.0988256	5.11149e-12
AGEG6:PARITY2	-0.0531912	0.0107883	-0.0743358	-0.0320465	8.20359e-07
AGEG6:PARITY3	-0.228844	0.00964218	-0.247742	-0.209946	1.62071e-124
AGEG6:RACE2	0.0964653	0.00936485	0.0781105	0.11482	6.9887e-25
AGEG6:RACE3	0.0898974	0.0152495	0.060009	0.119786	3.7441e-09
AGEG6:SINGLE1	0.113784	0.00971849	0.0947358	0.132832	1.16033e-31
AGEG6:SMK1	0.0865846	0.0174503	0.0523826	0.120787	6.98511e-07
AGEG7	0.338664	0.0250417	0.289583	0.387745	1.12864e-41
AGEG7:CHR1	-0.138751	0.0289988	-0.195588	-0.0819145	1.71229e-06
AGEG7:EDUC1	0.306135	0.0324081	0.242616	0.369653	3.51242e-21
AGEG7:EDUC2	0.151536	0.0199423	0.11245	0.190622	2.99065e-14
AGEG7:EDUC3	0.0698449	0.0187482	0.033099	0.106591	0.000194997
AGEG7:PARITY2	-0.0253034	0.0217774	-0.0679863	0.0173795	0.245271
AGEG7:PARITY3	-0.213955	0.0182503	-0.249725	-0.178185	9.67666e-32
AGEG7:RACE2	0.0926656	0.0163374	0.0606448	0.124686	1.41157e-08
AGEG7:RACE3	0.131063	0.0267225	0.0786883	0.183439	9.36124e-07
AGEG7:SINGLE1	0.0709305	0.0161586	0.0392601	0.102601	1.13542e-05
AGEG7:SMK1	0.0770083	0.022501	0.0329072	0.121109	0.000620612
AGEG8	0.697386	0.098446	0.504435	0.890336	1.40107e-12
AGEG8:CHR1	-0.0655335	0.0934901	-0.248771	0.117704	0.483323
AGEG8:EDUC1	-0.138576	0.118646	-0.371118	0.0939667	0.242818
AGEG8:EDUC2	0.0575929	0.0760621	-0.0914861	0.206672	0.44894
AGEG8:EDUC3	0.039123	0.069844	-0.0977688	0.176015	0.575379
AGEG8:PARITY2	-0.0226219	0.0938013	-0.206469	0.161225	0.809424
AGEG8:PARITY3	-0.290619	0.0738926	-0.435445	-0.145792	8.38964e-05
AGEG8:RACE2	-0.0282248	0.0701756	-0.165766	0.109317	0.687535
AGEG8:RACE3	0.0162821	0.105396	-0.190291	0.222855	0.877228
AGEG8:SINGLE1	0.123363	0.0682552	-0.0104149	0.257141	0.0707037
AGEG8:SMK1	-0.033791	0.0941897	-0.218399	0.150817	0.719779
CHR1	1.35374	0.0305645	1.29383	1.41364	0
EDUC1	0.0992391	0.0200174	0.0600056	0.138473	7.13579e-07
EDUC1:CHR1	0.0579657	0.0463044	-0.0327893	0.148721	0.210629
EDUC1:RACE2	-0.0408438	0.0187648	-0.077622	-0.0040655	0.0295089
EDUC1:RACE3	-0.0691853	0.0249735	-0.118132	-0.0202382	0.00559959
EDUC1:SINGLE1	-0.124358	0.0146005	-0.152975	-0.0957418	1.63205e-17
EDUC1:SMK1	0.0939716	0.0270802	0.0408954	0.147048	0.000520223
EDUC2	0.156654	0.0120941	0.13295	0.180358	2.26339e-38
EDUC2:CHR1	-0.0632456	0.0250275	-0.112299	-0.0141925	0.0115029
EDUC2:RACE2	0.00673912	0.0106955	-0.0142236	0.0277018	0.528635
EDUC2:RACE3	-0.0617744	0.0146001	-0.09039	-0.0331588	2.32545e-05
EDUC2:SINGLE1	-0.152099	0.0119339	-0.175489	-0.128709	3.3182e-37
EDUC2:SMK1	-0.100277	0.0256174	-0.150486	-0.0500673	9.06345e-05
EDUC3	0.0310272	0.0113614	0.00875934	0.0532951	0.00631539
EDUC3:CHR1	-0.0133259	0.0244353	-0.0612183	0.0345665	0.585511
EDUC3:RACE2	0.0156026	0.0108018	-0.00556857	0.0367738	0.148615
EDUC3:RACE3	0.0228454	0.0138434	-0.00428721	0.049978	0.0988875
EDUC3:SINGLE1	-0.133742	0.0119951	-0.157252	-0.110232	7.18022e-29
EDUC3:SMK1	-0.116807	0.0262572	-0.16827	-0.0653439	8.64421e-06
PARITY2	-0.233964	0.0117901	-0.257073	-0.210856	1.23806e-87
PARITY2:CHR1	-0.00844503	0.0187851	-0.0452631	0.0283731	0.653027
PARITY2:EDUC1	-0.0422047	0.0152653	-0.0721241	-0.0122853	0.00569657
PARITY2:EDUC2	-0.0372636	0.0102726	-0.0573976	-0.0171297	0.000286202
PARITY2:EDUC3	-0.0186333	0.00972283	-0.0376896	0.000423135	0.0553086
PARITY2:RACE2	0.0798367	0.00717949	0.0657652	0.0939082	1.00149e-28
PARITY2:RACE3	0.0868594	0.0118455	0.0636427	0.110076	2.25532e-13
PARITY2:SINGLE1	0.0518128	0.00657474	0.0389266	0.0646991	3.25828e-15
PARITY2:SMK1	0.030082	0.0111963	0.00813767	0.0520264	0.00721441
PARITY3	-0.0839345	0.0113592	-0.106198	-0.0616708	1.47812e-13
PARITY3:CHR1	-0.0194583	0.0173568	-0.053477	0.0145604	0.262254
PARITY3:EDUC1	-0.0642978	0.0150103	-0.0937174	-0.0348782	1.83907e-05
PARITY3:EDUC2	-0.0164682	0.00992976	-0.0359302	0.00299376	0.0972226
PARITY3:EDUC3	-0.0243431	0.00936398	-0.0426962	-0.00599007	0.0093317
PARITY3:RACE2	0.118725	0.00693581	0.105131	0.132319	1.09645e-65
PARITY3:RACE3	0.106651	0.0116932	0.083733	0.12957	7.45843e-20
PARITY3:SINGLE1	0.050611	0.00660981	0.037656	0.063566	1.90393e-14
PARITY3:SMK1	0.125833	0.011358	0.103572	0.148095	1.58988e-28
RACE2	0.42005	0.0130821	0.39441	0.44569	3.31504e-226
RACE2:CHR1	-0.129324	0.015916	-0.160519	-0.0981291	4.45908e-16
RACE2:SINGLE1	0.012929	0.00595433	0.00125874	0.0245993	0.0299038
RACE2:SMK1	0.0682586	0.0106184	0.0474469	0.0890704	1.29026e-10
RACE3	-0.0154797	0.0176591	-0.0500908	0.0191314	0.380711
RACE3:CHR1	0.22672	0.0357186	0.156713	0.296727	2.18984e-10
RACE3:SINGLE1	0.0318477	0.0116326	0.00904819	0.0546473	0.00618532
RACE3:SMK1	0.00300022	0.0177746	-0.0318373	0.0378377	0.865959
SINGLE1	0.324567	0.0136575	0.297799	0.351335	7.74404e-125
SINGLE1:CHR1	-0.0733886	0.016585	-0.105895	-0.0408827	9.64364e-06
SMK1	0.387056	0.0335782	0.321244	0.452868	9.64355e-31
SMK1:CHR1	-0.311403	0.0218209	-0.354171	-0.268635	3.3239e-46
SMK1:SINGLE1	-0.0365511	0.00713553	-0.0505365	-0.0225657	3.01656e-07
YEAR1999	0.0211382	0.0126515	-0.00365834	0.0459348	0.0947607
YEAR1999:AGEG1	-0.0159643	0.0471388	-0.108355	0.076426	0.734861
YEAR1999:AGEG2	0.03267	0.0113934	0.0103393	0.0550007	0.00413802
YEAR1999:AGEG3	-0.00315762	0.0088309	-0.0204659	0.0141506	0.720669
YEAR1999:AGEG5	0.00877425	0.00914328	-0.00914626	0.0266948	0.337237
YEAR1999:AGEG6	0.00972306	0.0112392	-0.0123053	0.0317514	0.386981
YEAR1999:AGEG7	-0.0145858	0.0208238	-0.0553997	0.0262282	0.483655
YEAR1999:AGEG8	-0.0538219	0.0906693	-0.23153	0.123887	0.552775
YEAR1999:CHR1	0.0150468	0.0226972	-0.0294389	0.0595325	0.507371
YEAR1999:EDUC1	-0.0162372	0.0182014	-0.0519113	0.0194368	0.372346
YEAR1999:EDUC2	-0.00536958	0.0122315	-0.0293428	0.0186036	0.660663
YEAR1999:EDUC3	0.000298924	0.0118601	-0.0229464	0.0235443	0.979892
YEAR1999:PARITY2	-0.00754536	0.00852671	-0.0242574	0.00916668	0.376206
YEAR1999:PARITY3	0.00160884	0.00830504	-0.0146687	0.0178864	0.846396
YEAR1999:RACE2	-0.0105374	0.00816784	-0.026546	0.0054713	0.197014
YEAR1999:RACE3	0.00219627	0.0150077	-0.0272183	0.0316109	0.883651
YEAR1999:SINGLE1	-0.0127015	0.00848737	-0.0293364	0.00393347	0.13452
YEAR1999:SMK1	-0.00941518	0.0219605	-0.0524569	0.0336266	0.668118
YEAR2000	0.0553111	0.0125017	0.0308082	0.079814	9.67605e-06
YEAR2000:AGEG1	-0.0142576	0.0474656	-0.107288	0.0787732	0.763889
YEAR2000:AGEG2	0.0224574	0.0112813	0.000346378	0.0445684	0.0465174
YEAR2000:AGEG3	0.0111085	0.00871107	-0.0059649	0.0281819	0.202233
YEAR2000:AGEG5	0.0110793	0.00902734	-0.00661395	0.0287726	0.219707
YEAR2000:AGEG6	0.00795179	0.011057	-0.0137195	0.0296231	0.47204
YEAR2000:AGEG7	0.016348	0.0202251	-0.0232925	0.0559885	0.418917
YEAR2000:AGEG8	0.00231627	0.0881857	-0.170524	0.175157	0.979045
YEAR2000:CHR1	-0.00251971	0.0221406	-0.0459145	0.0408751	0.909393
YEAR2000:EDUC1	-0.0277975	0.0179327	-0.062945	0.00734998	0.121118
YEAR2000:EDUC2	-0.0142129	0.012174	-0.0380736	0.00964773	0.243017
YEAR2000:EDUC3	0.010528	0.0117672	-0.0125352	0.0335912	0.370951
YEAR2000:PARITY2	0.00566719	0.00832454	-0.0106486	0.021983	0.49601
YEAR2000:PARITY3	0.0034051	0.00831515	-0.0128923	0.0197025	0.682169
YEAR2000:RACE2	-0.0229163	0.00792463	-0.0384482	-0.00738425	0.00383074
YEAR2000:RACE3	-0.032803	0.0146468	-0.0615103	-0.00409582	0.0251167
YEAR2000:SINGLE1	-0.0204594	0.00807979	-0.0362955	-0.00462331	0.0113359
YEAR2000:SMK1	-0.0228073	0.02076	-0.0634961	0.0178816	0.271935
YEAR2001	0.034315	0.0125442	0.00972891	0.0589012	0.00622788
YEAR2001:AGEG1	-0.0145062	0.0487957	-0.110144	0.0811316	0.766249
YEAR2001:AGEG2	0.0111019	0.0113283	-0.0111012	0.0333049	0.32708
YEAR2001:AGEG3	0.0123149	0.00869131	-0.00471975	0.0293496	0.156506
YEAR2001:AGEG5	0.0103206	0.00902385	-0.00736577	0.0280071	0.252745
YEAR2001:AGEG6	0.000162046	0.0110635	-0.0215221	0.0218461	0.988314
YEAR2001:AGEG7	-0.012826	0.0201732	-0.0523649	0.0267128	0.524911
YEAR2001:AGEG8	0.0776055	0.0856323	-0.0902308	0.245442	0.364796
YEAR2001:CHR1	-0.00950106	0.0213578	-0.0513616	0.0323595	0.656427
YEAR2001:EDUC1	-0.0306949	0.0180505	-0.0660733	0.00468344	0.0890367
YEAR2001:EDUC2	0.0120774	0.012103	-0.0116441	0.0357988	0.318336
YEAR2001:EDUC3	0.0152945	0.0116526	-0.00754418	0.0381331	0.189339
YEAR2001:PARITY2	0.00799851	0.00842734	-0.00851877	0.0245158	0.342562
YEAR2001:PARITY3	0.0245752	0.00815942	0.00858304	0.0405674	0.00259634
YEAR2001:RACE2	-0.0431873	0.00803931	-0.058944	-0.0274305	7.78624e-08
YEAR2001:RACE3	-0.0240427	0.0145715	-0.0526023	0.00451687	0.0989462
YEAR2001:SINGLE1	-0.0287305	0.00818466	-0.0447721	-0.0126889	0.000447627
YEAR2001:SMK1	-0.0240847	0.0212854	-0.0658033	0.0176339	0.257839
YEAR2002	0.0466677	0.0123515	0.0224593	0.0708761	0.000157893
YEAR2002:AGEG1	0.00883352	0.0491583	-0.087515	0.105182	0.857392
YEAR2002:AGEG2	0.0153117	0.0114267	-0.00708414	0.0377075	0.180246
YEAR2002:AGEG3	0.0116583	0.00869745	-0.00538835	0.028705	0.180105
YEAR2002:AGEG5	0.00957951	0.00895542	-0.00797278	0.0271318	0.284759
YEAR2002:AGEG6	-0.00082928	0.0110142	-0.0224168	0.0207582	0.939983
YEAR2002:AGEG7	-0.0116394	0.01994	-0.0507211	0.0274423	0.559408
YEAR2002:AGEG8	-0.0123442	0.0853095	-0.179548	0.154859	0.884948
YEAR2002:CHR1	-0.0137799	0.0211949	-0.0553211	0.0277613	0.515593
YEAR2002:EDUC1	-0.0333512	0.0176787	-0.0680008	0.00129841	0.059225
YEAR2002:EDUC2	0.0129628	0.0120126	-0.0105814	0.036507	0.280541
YEAR2002:EDUC3	0.0323031	0.0115465	0.00967233	0.0549338	0.00514761
YEAR2002:PARITY2	0.02309	0.0082884	0.00684507	0.039335	0.00533918
YEAR2002:PARITY3	0.036682	0.00840606	0.0202064	0.0531576	1.27847e-05
YEAR2002:RACE2	-0.0612454	0.00805329	-0.0770295	-0.0454612	2.84878e-14
YEAR2002:RACE3	-0.0393217	0.0144146	-0.0675739	-0.0110695	0.00637394
YEAR2002:SINGLE1	-0.0279652	0.0081491	-0.0439372	-0.0119933	0.000599822
YEAR2002:SMK1	-0.0187075	0.0219819	-0.0617912	0.0243762	0.394747

## Sheet: Y_X1
X.	est	se	X95ci.l	X95ci.u	pv
(Intercept)	-1.68671	0.0325435	-1.75049	-1.62292	0
AGEG1	0.639429	0.403951	-0.152301	1.43116	0.113436
AGEG1:CHR1	-0.323516	1.02514	-2.33275	1.68572	0.75232
AGEG1:EDUC1	-0.357345	0.276832	-0.899926	0.185236	0.196761
AGEG1:EDUC2	-0.529712	0.295033	-1.10797	0.0485408	0.0725841
AGEG1:EDUC3	0.470917	28.0986	-54.6013	55.5431	0.986629
AGEG1:PARITY2	0.398822	0.321651	-0.231603	1.02925	0.215005
AGEG1:PARITY3	-6.33002	18.5749	-42.7361	30.076	0.733266
AGEG1:RACE2	-0.0640999	0.115303	-0.29009	0.16189	0.578262
AGEG1:RACE3	-0.163515	0.329669	-0.809654	0.482624	0.619896
AGEG1:SINGLE1	-0.19088	0.315683	-0.809608	0.427849	0.545408
AGEG1:SMK1	-0.148726	0.24221	-0.623449	0.325996	0.539189
AGEG2	0.00834708	0.0800688	-0.148585	0.165279	0.916972
AGEG2:CHR1	-0.387475	0.159254	-0.699606	-0.075343	0.0149716
AGEG2:EDUC1	-0.156289	0.0924804	-0.337548	0.0249689	0.0910332
AGEG2:EDUC2	-0.0952582	0.0753621	-0.242965	0.0524488	0.206228
AGEG2:EDUC3	-0.057798	0.0823844	-0.219268	0.103672	0.48295
AGEG2:PARITY2	0.119956	0.0305847	0.0600107	0.1799	8.77873e-05
AGEG2:PARITY3	0.204825	0.0460057	0.114655	0.294994	8.50082e-06
AGEG2:RACE2	-0.0684204	0.0291811	-0.125614	-0.0112265	0.0190434
AGEG2:RACE3	-0.168038	0.0671381	-0.299627	-0.0364502	0.0123188
AGEG2:SINGLE1	-0.0318287	0.0285491	-0.0877839	0.0241264	0.264903
AGEG2:SMK1	0.0516933	0.0434564	-0.0334796	0.136866	0.234225
AGEG3	0.076056	0.0479837	-0.0179902	0.170102	0.112957
AGEG3:CHR1	-0.046826	0.106563	-0.255685	0.162033	0.660357
AGEG3:EDUC1	-0.0699485	0.0669421	-0.201153	0.0612555	0.296064
AGEG3:EDUC2	-0.0899963	0.0458199	-0.179802	-0.000190974	0.0495148
AGEG3:EDUC3	-0.0525817	0.0457566	-0.142263	0.0370996	0.25049
AGEG3:PARITY2	0.0163079	0.02158	-0.0259882	0.058604	0.449833
AGEG3:PARITY3	0.077313	0.0228062	0.0326137	0.122012	0.000698926
AGEG3:RACE2	-0.0340883	0.0237307	-0.0805996	0.012423	0.15087
AGEG3:RACE3	-0.0642344	0.0490829	-0.160435	0.0319662	0.190638
AGEG3:SINGLE1	-0.0865148	0.0206622	-0.127012	-0.0460176	2.82537e-05
AGEG3:SMK1	0.041869	0.0324642	-0.0217597	0.105498	0.197156
AGEG5	0.16297	0.0326183	0.0990394	0.226901	5.84464e-07
AGEG5:CHR1	-0.0985161	0.0954836	-0.285661	0.0886284	0.302185
AGEG5:EDUC1	0.0220601	0.061249	-0.0979857	0.142106	0.71872
AGEG5:EDUC2	0.00306558	0.0304931	-0.0566998	0.0628309	0.919921
AGEG5:EDUC3	-0.0653588	0.0282913	-0.120809	-0.00990893	0.0208765
AGEG5:PARITY2	-0.0771606	0.0227859	-0.12182	-0.032501	0.00070835
AGEG5:PARITY3	-0.104834	0.0219838	-0.147921	-0.0617462	1.85439e-06
AGEG5:RACE2	-0.0482898	0.0252527	-0.0977842	0.00120462	0.0558427
AGEG5:RACE3	-0.0162463	0.0460845	-0.10657	0.0740776	0.724439
AGEG5:SINGLE1	0.054273	0.0244047	0.00644067	0.102105	0.0261569
AGEG5:SMK1	-0.0101366	0.0382268	-0.0850597	0.0647865	0.790879
AGEG6	0.350669	0.0400034	0.272264	0.429074	1.85147e-18
AGEG6:CHR1	-0.160132	0.104199	-0.364359	0.0440945	0.124345
AGEG6:EDUC1	0.0107597	0.0687389	-0.123966	0.145485	0.875616
AGEG6:EDUC2	-0.0366779	0.036123	-0.107478	0.0341218	0.309933
AGEG6:EDUC3	-0.0744802	0.033754	-0.140637	-0.00832369	0.0273446
AGEG6:PARITY2	-0.0436909	0.0295545	-0.101617	0.0142347	0.139322
AGEG6:PARITY3	-0.132104	0.0267405	-0.184514	-0.0796932	7.80375e-07
AGEG6:RACE2	-0.0766324	0.0293673	-0.134191	-0.0190736	0.00906884
AGEG6:RACE3	0.0607771	0.0529185	-0.0429414	0.164495	0.250761
AGEG6:SINGLE1	0.0837793	0.0288459	0.0272423	0.140316	0.0036799
AGEG6:SMK1	0.101355	0.0401341	0.0226938	0.180017	0.0115562
AGEG7	0.579532	0.0688622	0.444565	0.714499	3.90138e-17
AGEG7:CHR1	-0.0247645	0.150009	-0.318777	0.269248	0.868876
AGEG7:EDUC1	0.0679514	0.1011	-0.130202	0.266104	0.501508
AGEG7:EDUC2	-0.0697027	0.0580289	-0.183437	0.0440318	0.229684
AGEG7:EDUC3	-0.0860159	0.054423	-0.192683	0.0206513	0.113991
AGEG7:PARITY2	-0.0580181	0.0575944	-0.170901	0.0548649	0.313764
AGEG7:PARITY3	-0.203954	0.0483583	-0.298734	-0.109173	2.46968e-05
AGEG7:RACE2	-0.153743	0.0488299	-0.249448	-0.0580385	0.00164083
AGEG7:RACE3	0.0251424	0.0828311	-0.137204	0.187488	0.76148
AGEG7:SINGLE1	-0.0352666	0.0477575	-0.12887	0.0583364	0.46024
AGEG7:SMK1	0.289491	0.0624672	0.167058	0.411925	3.58162e-06
AGEG8	0.863202	0.271007	0.332037	1.39437	0.00144674
AGEG8:CHR1	0.575033	0.660825	-0.72016	1.87023	0.384205
AGEG8:EDUC1	-0.302434	0.321381	-0.932329	0.32746	0.346681
AGEG8:EDUC2	-0.108308	0.203836	-0.50782	0.291204	0.595178
AGEG8:EDUC3	-0.0313794	0.181726	-0.387557	0.324798	0.862908
AGEG8:PARITY2	-0.122094	0.24224	-0.596875	0.352688	0.614247
AGEG8:PARITY3	-0.302872	0.18172	-0.659037	0.0532923	0.0955745
AGEG8:RACE2	-0.458331	0.202181	-0.854598	-0.0620634	0.0233943
AGEG8:RACE3	-0.213657	0.320478	-0.841781	0.414468	0.504975
AGEG8:SINGLE1	-0.331758	0.202774	-0.729187	0.065672	0.10182
AGEG8:SMK1	0.915932	0.268909	0.388879	1.44299	0.000658982
CHR1	1.52446	0.154574	1.2215	1.82742	6.06101e-23
EDUC1	0.0834546	0.0680801	-0.0499799	0.216889	0.220263
EDUC1:CHR1	0.194714	0.222225	-0.240838	0.630267	0.380918
EDUC1:RACE2	-0.141419	0.059545	-0.258125	-0.0247128	0.0175494
EDUC1:RACE3	-0.126592	0.100488	-0.323544	0.0703602	0.20775
EDUC1:SINGLE1	-0.0514524	0.0496957	-0.148854	0.0459495	0.300506
EDUC1:SMK1	0.0512979	0.0827751	-0.110938	0.213534	0.535438
EDUC2	0.197052	0.0351812	0.128098	0.266005	2.13054e-08
EDUC2:CHR1	0.0292736	0.127366	-0.22036	0.278907	0.818218
EDUC2:RACE2	-0.12308	0.0336666	-0.189065	-0.0570946	0.000256337
EDUC2:RACE3	-0.103677	0.0533858	-0.208311	0.0009573	0.0521332
EDUC2:SINGLE1	-0.11088	0.0362626	-0.181953	-0.0398066	0.00223046
EDUC2:SMK1	-0.126085	0.0650943	-0.253667	0.00149771	0.0527508
EDUC3	0.114375	0.0330519	0.0495943	0.179155	0.000539249
EDUC3:CHR1	0.0648826	0.125232	-0.180569	0.310334	0.60439
EDUC3:RACE2	-0.00997474	0.033171	-0.0749887	0.0550393	0.763638
EDUC3:RACE3	-0.00283732	0.0503343	-0.101491	0.0958162	0.955048
EDUC3:SINGLE1	-0.0815228	0.0367453	-0.153542	-0.00950337	0.0265145
EDUC3:SMK1	-0.137459	0.0677696	-0.270285	-0.0046334	0.0425262
PARITY2	-0.0786188	0.0332302	-0.143749	-0.0134889	0.017987
PARITY2:CHR1	0.120045	0.0905119	-0.0573549	0.297445	0.184743
PARITY2:EDUC1	0.0741001	0.0544353	-0.0325912	0.180791	0.173435
PARITY2:EDUC2	-0.0147452	0.0294714	-0.0725081	0.0430178	0.616849
PARITY2:EDUC3	-0.0218142	0.0280028	-0.0766986	0.0330702	0.435978
PARITY2:RACE2	0.0502647	0.0213709	0.00837861	0.0921508	0.0186717
PARITY2:RACE3	0.084855	0.0419849	0.00256607	0.167144	0.0432712
PARITY2:SINGLE1	0.0422254	0.0197799	0.00345753	0.0809933	0.0327803
PARITY2:SMK1	0.0291118	0.0301466	-0.0299744	0.0881981	0.334207
PARITY3	0.0310479	0.0348315	-0.0372207	0.0993164	0.372729
PARITY3:CHR1	0.208947	0.0854309	0.0415054	0.376388	0.0144531
PARITY3:EDUC1	0.090368	0.0522947	-0.0121277	0.192864	0.0839787
PARITY3:EDUC2	-0.063635	0.030186	-0.122799	-0.00447154	0.0350226
PARITY3:EDUC3	-0.0431039	0.0290759	-0.100092	0.0138838	0.138218
PARITY3:RACE2	0.061436	0.0210241	0.0202295	0.102643	0.00347602
PARITY3:RACE3	0.0696273	0.0410104	-0.0107515	0.150006	0.0895457
PARITY3:SINGLE1	0.013495	0.0197618	-0.0252373	0.0522274	0.494679
PARITY3:SMK1	0.0283585	0.0292986	-0.0290657	0.0857827	0.333088
RACE2	0.585343	0.0394014	0.508117	0.662568	6.37233e-50
RACE2:CHR1	-0.112377	0.0798077	-0.268797	0.0440435	0.159103
RACE2:SINGLE1	-0.082281	0.0189544	-0.119431	-0.0451311	1.41836e-05
RACE2:SMK1	0.0560635	0.0297061	-0.0021593	0.114286	0.0591234
RACE3	0.228464	0.0643984	0.102245	0.354682	0.000388674
RACE3:CHR1	0.0148136	0.156513	-0.291946	0.321573	0.924595
RACE3:SINGLE1	-0.0651392	0.0391675	-0.141906	0.0116276	0.0962933
RACE3:SMK1	-0.219228	0.0642733	-0.345202	-0.0932548	0.000647547
SINGLE1	0.20667	0.0413492	0.125627	0.287713	5.78786e-07
SINGLE1:CHR1	0.0569024	0.0824719	-0.10474	0.218544	0.490219
SMK1	0.11428	0.0802035	-0.0429158	0.271476	0.154193
SMK1:CHR1	0.0575132	0.113955	-0.165834	0.28086	0.613768
SMK1:SINGLE1	-0.0588798	0.0243506	-0.106606	-0.0111535	0.0156059
YEAR1999	0.0712201	0.0379679	-0.00319571	0.145636	0.0606834
YEAR1999:AGEG1	-0.17443	0.15956	-0.487162	0.138302	0.274309
YEAR1999:AGEG2	-0.0265146	0.0367773	-0.0985968	0.0455675	0.470939
YEAR1999:AGEG3	-0.0627401	0.0280574	-0.117732	-0.00774864	0.0253429
YEAR1999:AGEG5	-0.00256504	0.0288832	-0.0591751	0.054045	0.929235
YEAR1999:AGEG6	-0.0897827	0.0350673	-0.158513	-0.021052	0.0104583
YEAR1999:AGEG7	-0.0605935	0.0608099	-0.179779	0.0585916	0.319035
YEAR1999:AGEG8	0.217123	0.252191	-0.277163	0.711408	0.389268
YEAR1999:CHR1	0.132923	0.112667	-0.0879	0.353746	0.238084
YEAR1999:EDUC1	-0.0374833	0.0638528	-0.162632	0.0876659	0.557186
YEAR1999:EDUC2	-0.0265064	0.0378832	-0.100756	0.0477433	0.484123
YEAR1999:EDUC3	-0.0329433	0.036606	-0.10469	0.0388032	0.368151
YEAR1999:PARITY2	0.0071909	0.0250458	-0.0418979	0.0562797	0.774028
YEAR1999:PARITY3	0.0253765	0.0258183	-0.0252264	0.0759794	0.325662
YEAR1999:RACE2	0.0601832	0.0256359	0.00993772	0.110429	0.0188942
YEAR1999:RACE3	0.00849336	0.0541387	-0.0976166	0.114603	0.875338
YEAR1999:SINGLE1	0.000250432	0.0246485	-0.0480598	0.0485607	0.991894
YEAR1999:SMK1	-0.00953106	0.0409051	-0.0897036	0.0706414	0.815758
YEAR2000	0.0837857	0.0374235	0.0104369	0.157134	0.0251657
YEAR2000:AGEG1	-0.0357136	0.161024	-0.351315	0.279888	0.824477
YEAR2000:AGEG2	0.0132091	0.036398	-0.0581296	0.0845478	0.716674
YEAR2000:AGEG3	-0.0246611	0.0276677	-0.0788889	0.0295666	0.372751
YEAR2000:AGEG5	-0.0075526	0.0284772	-0.0633669	0.0482617	0.790843
YEAR2000:AGEG6	-0.071551	0.0345032	-0.139176	-0.00392603	0.0381024
YEAR2000:AGEG7	-0.111937	0.0599023	-0.229343	0.00546961	0.0616708
YEAR2000:AGEG8	0.126563	0.243232	-0.350164	0.60329	0.602828
YEAR2000:CHR1	-0.0388715	0.107807	-0.25017	0.172427	0.718426
YEAR2000:EDUC1	-0.065546	0.0621024	-0.187265	0.0561725	0.291219
YEAR2000:EDUC2	-0.0123292	0.0372915	-0.0854193	0.0607609	0.740934
YEAR2000:EDUC3	-0.015408	0.0359603	-0.0858889	0.0550729	0.668307
YEAR2000:PARITY2	0.00527215	0.0247216	-0.0431813	0.0537256	0.831123
YEAR2000:PARITY3	0.0513023	0.0253205	0.00167507	0.10093	0.0427526
YEAR2000:RACE2	0.00980601	0.0252736	-0.0397294	0.0593414	0.69802
YEAR2000:RACE3	0.00650503	0.0527148	-0.0968141	0.109824	0.90179
YEAR2000:SINGLE1	-0.000753085	0.0242274	-0.0482378	0.0467317	0.975202
YEAR2000:SMK1	0.0134435	0.0409964	-0.066908	0.093795	0.742973
YEAR2001	0.0509609	0.0376863	-0.0229029	0.124825	0.176299
YEAR2001:AGEG1	0.0502821	0.161071	-0.265411	0.365975	0.754908
YEAR2001:AGEG2	-0.0502308	0.036902	-0.122557	0.0220957	0.173452
YEAR2001:AGEG3	-0.0497852	0.0278337	-0.104338	0.0047678	0.0736683
YEAR2001:AGEG5	0.0166275	0.0284522	-0.0391378	0.0723927	0.558951
YEAR2001:AGEG6	-0.0148591	0.0344932	-0.0824646	0.0527464	0.666626
YEAR2001:AGEG7	-0.0756101	0.0592773	-0.191792	0.0405713	0.202121
YEAR2001:AGEG8	0.150998	0.242981	-0.325235	0.627231	0.53431
YEAR2001:CHR1	-0.12857	0.106711	-0.33772	0.0805805	0.228266
YEAR2001:EDUC1	0.00715511	0.0622731	-0.114898	0.129208	0.908525
YEAR2001:EDUC2	0.0559719	0.037459	-0.0174464	0.12939	0.135119
YEAR2001:EDUC3	0.0365617	0.0360581	-0.0341109	0.107234	0.310599
YEAR2001:PARITY2	-0.00148429	0.0247685	-0.0500297	0.0470612	0.952214
YEAR2001:PARITY3	0.0229326	0.0253561	-0.0267644	0.0726296	0.365772
YEAR2001:RACE2	0.0363378	0.0253364	-0.0133205	0.0859962	0.151511
YEAR2001:RACE3	0.00531879	0.0518798	-0.0963638	0.107001	0.918343
YEAR2001:SINGLE1	0.011273	0.0242744	-0.036304	0.0588501	0.642362
YEAR2001:SMK1	-0.0174775	0.0413992	-0.0986185	0.0636635	0.672901
YEAR2002	0.116769	0.0370185	0.0442145	0.189324	0.00160854
YEAR2002:AGEG1	-0.144031	0.170049	-0.47732	0.189259	0.396997
YEAR2002:AGEG2	0.00894786	0.0368596	-0.0632957	0.0811914	0.808195
YEAR2002:AGEG3	-0.0624128	0.0276755	-0.116656	-0.00816991	0.0241228
YEAR2002:AGEG5	0.0246354	0.0281827	-0.0306018	0.0798726	0.382047
YEAR2002:AGEG6	-0.02813	0.0341168	-0.0949976	0.0387376	0.409643
YEAR2002:AGEG7	0.0441723	0.0579619	-0.069431	0.157776	0.446005
YEAR2002:AGEG8	0.0183609	0.240447	-0.452907	0.489629	0.939132
YEAR2002:CHR1	-0.155959	0.107137	-0.365944	0.0540268	0.145479
YEAR2002:EDUC1	0.0553296	0.0611779	-0.0645769	0.175236	0.365781
YEAR2002:EDUC2	0.00760418	0.0368392	-0.0645994	0.0798078	0.836467
YEAR2002:EDUC3	0.0175102	0.0353783	-0.05183	0.0868504	0.620642
YEAR2002:PARITY2	0.00310557	0.0246546	-0.0452165	0.0514276	0.899761
YEAR2002:PARITY3	0.0413159	0.0252003	-0.00807583	0.0907077	0.101109
YEAR2002:RACE2	0.0620308	0.0252093	0.0126215	0.11144	0.0138693
YEAR2002:RACE3	0.10543	0.0508802	0.00570682	0.205153	0.0382537
YEAR2002:SINGLE1	-0.0201308	0.0241764	-0.0675158	0.0272541	0.405035
YEAR2002:SMK1	-0.0395905	0.0417294	-0.121379	0.0421976	0.342751
